# Supplementary material for: Influencing factors of anxiety and depression of discharged COVID-19 patients in Wuhan, China
Source: PLoS One. 2022 Nov 16;17(11):e0276608. doi: 10.1371/journal.pone.0276608 (PMC9668158; doi:10.1371/journal.pone.0276608)
Supplement: S1 Data — (XLSX) [file pone.0276608.s001.xlsx]

## Sheet: data
record_id	gender	age	marriage	income_situation	cohabitant	education	family_covid	friend_covid	hospital_stays	icu	severity	psychological_condition	psychological_counseling	alcohol	smoking	phq_9_1	phq_9_2	phq_9_3	phq_9_4	phq_9_5	phq_9_6	phq_9_7	phq_9_8	phq_9_9	gad_7_1	gad_7_2	gad_7_3	gad_7_4	gad_7_5	gad_7_6	gad_7_7	pom_1	pom_2	pom_3	pom_4	pom_5	pom_6	pom_7	social_support1	social_support2	rsq1	rsq2	rsq3	rsq4	rsq5	rsq6	rsq7	rsq8	rsq9
1	2	55	2	1	2	2	1	2	30	1	2	4	2	1	1	1	1	1	1	0	1	1	1	0	1	1	1	1	1	1	1	2	2	2	2	2	2	3	8	8	3	3	3	3	3	3	3	3	3
2	2	63	4	1	1	4	2	2	70	2	4	3	2	1	1	0	0	0	0	0	0	0	0	0	0	0	0	0	0	0	0	2	2	2	2	2	2	2	7	7	4	3	3	3	3	3	3	3	3
4	2	46	2	1	3	3	1	1	33	1	2	4	2	1	1	1	0	1	1	0	0	0	0	0	1	1	1	1	0	0	0	3	3	2	2	3	3	2	9	8	4	3	5	3	5	4	5	5	5
5	2	52	2	2	2	4	2	2	9	1	2	1	2	1	1	0	0	1	0	0	1	0	0	0	0	0	0	0	1	0	0	2	2	2	2	2	2	2	5	3	2	2	2	2	2	2	2	2	2
8	1	38	2	6	2	6	2	1	10	1	1	4	2	1	2	0	0	0	0	0	0	0	0	0	0	0	0	0	0	0	0	4	4	4	5	1	3	3	9	9	3	5	4	3	5	5	5	5	5
9	2	38	2	3	2	6	1	2	6	1	2	3	1	1	1	0	0	1	1	0	0	0	0	0	0	0	0	0	0	0	0	3	3	4	3	3	3	2	9	9	3	3	3	4	3	4	4	3	4
10	2	54	2	1	2	4	1	1	30	1	2	1	2	1	1	1	1	1	1	0	1	1	1	0	1	0	0	1	0	1	0	4	4	5	5	2	5	2	10	10	3	5	5	3	5	5	5	5	5
12	2	68	2	1	2	3	1	1	30	1	2	3	2	1	1	0	0	0	0	0	0	0	0	0	0	0	0	0	0	0	0	5	5	5	5	1	5	1	10	10	1	1	1	1	5	5	5	5	5
13	2	69	2	1	2	3	1	1	13	1	2	4	2	1	1	0	0	0	0	0	0	0	0	0	0	0	0	0	0	0	0	4	4	4	4	4	4	4	10	10	3	3	3	3	3	3	3	3	3
14	2	64	2	1	2	4	2	1	21	1	2	4	2	1	1	0	0	0	0	0	0	0	0	0	0	0	0	0	0	0	0	3	3	3	3	3	3	3	8	8	3	3	3	3	3	3	3	3	3
15	2	82	4	1	2	1	2	1	23	1	3	4	2	1	1	2	2	2	2	0	0	2	2	2	1	1	0	2	2	2	1	1	1	1	1	1	1	1	8	8	2	2	2	2	2	2	2	2	2
16	2	81	4	1	2	3	1	1	31	1	2	3	2	1	1	0	0	1	1	0	0	0	0	0	0	0	0	0	0	0	0	5	5	5	5	1	5	1	10	10	5	5	5	5	5	5	5	5	5
17	2	70	2	1	2	3	2	1	39	1	2	3	2	1	1	1	0	2	1	0	0	0	0	0	0	0	1	0	0	0	0	4	4	5	5	1	4	1	10	10	4	4	4	4	4	5	5	5	5
18	2	52	2	1	2	4	1	1	10	1	2	4	2	1	1	1	0	1	1	0	0	0	0	0	1	1	1	0	1	1	0	3	3	3	3	2	3	3	8	8	1	3	4	3	2	3	3	4	3
19	2	63	2	1	2	4	2	1	10	1	2	1	2	1	1	1	0	0	0	0	0	0	0	0	0	0	0	0	0	0	0	4	3	3	3	3	3	3	8	9	4	3	2	2	3	2	1	1	3
20	1	74	2	1	2	3	2	1	62	1	2	4	2	2	1	0	0	3	1	1	0	0	0	0	0	0	1	0	0	0	0	4	4	4	4	3	4	3	5	7	4	4	4	4	4	4	4	4	3
21	1	71	2	1	1	3	2	1	18	1	2	3	2	1	1	0	0	0	0	0	0	0	0	0	0	0	0	0	0	0	0	5	5	5	5	1	5	1	10	10	4	5	4	4	4	5	4	4	4
23	1	49	2	1	2	4	2	1	40	1	2	4	2	2	1	0	0	0	1	1	0	0	0	0	0	0	0	0	0	0	0	2	3	2	2	2	2	2	1	10	2	4	4	4	4	4	4	4	4
24	2	59	3	1	1	4	1	2	14	1	3	1	2	2	2	3	3	3	2	1	1	2	3	2	3	3	3	3	3	3	2	3	3	3	3	3	3	3	5	3	3	3	3	3	3	3	3	3	3
25	2	63	3	1	2	4	1	1	11	1	2	4	2	1	1	1	1	0	0	0	0	0	0	0	0	0	0	0	0	0	0	4	4	4	4	3	4	2	10	10	3	3	4	3	4	3	4	4	4
27	1	82	2	1	1	3	2	1	15	1	2	3	2	1	1	0	0	0	1	0	0	0	0	0	0	0	0	0	0	0	0	5	5	5	5	1	5	1	9	10	4	4	4	4	4	4	4	4	4
28	2	58	2	1	2	3	1	1	7	1	2	4	2	2	1	0	0	1	0	0	0	0	0	0	0	0	1	0	0	0	0	4	4	4	4	3	2	2	7	5	4	4	4	4	4	4	4	4	3
29	1	66	2	1	2	4	1	1	40	1	4	3	2	3	1	3	0	1	1	1	0	0	1	0	0	0	1	0	1	1	0	3	3	2	2	2	2	1	7	7	3	3	4	3	3	4	4	4	4
30	1	27	1	2	2	6	1	2	7	1	2	5	2	2	1	0	1	1	1	0	1	1	0	0	0	0	1	1	1	0	1	3	3	2	3	4	3	3	5	6	3	4	4	3	3	3	4	3	3
31	2	45	2	2	2	6	1	1	16	1	2	2	2	1	1	1	0	1	1	1	1	0	1	0	0	0	0	1	1	1	1	3	3	3	3	3	3	3	2	2	2	3	3	3	3	3	3	3	3
32	2	68	2	2	2	4	2	1	20	1	3	3	2	1	1	0	0	0	0	0	0	0	0	0	0	0	0	0	0	0	0	1	1	1	1	1	1	1	10	10	2	3	5	5	5	5	5	5	5
33	1	49	2	1	2	3	2	1	10	1	2	3	2	1	2	2	2	2	2	1	2	1	1	1	1	1	1	1	2	2	1	4	3	3	4	3	3	5	8	8	3	4	4	4	4	4	5	4	4
34	2	69	4	1	2	3	2	1	7	1	4	4	2	1	1	2	1	2	3	1	0	2	1	0	1	1	1	2	2	0	1	4	2	3	3	2	2	2	10	10	4	4	5	5	5	2	5	5	5
35	1	59	2	2	2	5	2	1	25	1	2	1	2	2	1	1	1	1	1	0	0	0	0	0	0	0	0	0	0	0	0	3	3	3	3	3	3	2	8	10	4	1	4	4	4	4	4	4	4
36	1	88	2	2	2	2	1	1	14	1	2	3	2	1	2	1	1	1	2	1	1	1	1	1	1	1	1	1	1	1	1	4	4	4	4	3	4	3	8	8	3	3	4	4	4	4	4	4	4
37	2	68	2	1	3	3	2	1	60	1	3	2	1	1	1	0	1	0	0	2	3	1	1	3	3	3	3	3	3	3	3	3	3	4	4	3	4	4	10	10	4	4	4	4	4	4	4	4	4
39	1	58	2	1	1	5	1	2	50	1	2	4	2	4	2	1	0	0	0	0	0	0	0	0	0	0	0	0	0	0	0	2	2	2	2	2	2	2	10	10	2	2	2	3	3	3	3	3	3
41	1	68	2	1	#NULL!	5	1	#NULL!	30	1	4	4	2	1	1	0	0	0	0	0	0	0	0	0	0	0	0	0	0	0	0	4	4	4	4	1	4	1	7	7	3	3	4	3	3	4	4	4	4
42	1	63	2	1	2	3	2	1	58	1	4	1	2	1	1	2	1	3	3	1	1	1	1	0	1	1	2	1	1	2	1	2	2	2	3	2	2	4	6	1	4	3	3	3	4	3	4	3	4
43	2	64	2	2	1	4	2	1	22	1	4	4	2	1	1	2	0	0	1	0	0	0	0	0	0	0	0	0	0	0	0	4	3	3	3	1	3	1	2	0	1	1	2	1	1	1	1	1	1
44	2	62	4	1	3	5	2	2	10	1	2	4	2	1	1	0	0	0	0	0	0	0	0	0	0	0	0	0	0	1	0	4	4	3	4	1	4	2	8	8	4	4	4	3	4	4	4	4	4
45	2	55	2	1	2	2	1	1	30	1	2	4	2	1	1	1	1	1	1	1	1	1	1	0	1	1	1	1	1	1	1	4	4	4	4	4	4	4	10	10	3	3	3	3	3	3	3	3	3
47	2	72	2	1	2	4	1	1	33	1	2	2	2	1	1	2	2	2	3	0	0	1	0	0	1	1	1	1	1	2	2	4	4	4	4	1	4	1	8	10	4	4	4	4	4	4	4	4	4
48	2	26	1	1	1	6	1	1	32	1	2	2	2	1	1	1	1	1	1	1	1	1	1	1	1	1	1	1	1	1	1	3	3	3	4	2	3	3	10	10	3	4	4	4	4	4	4	4	4
49	1	58	2	2	2	5	1	1	31	1	2	4	2	1	1	0	0	0	0	0	0	0	0	0	0	0	0	0	0	0	0	4	4	4	4	1	4	1	10	10	4	3	4	4	4	4	4	4	4
50	2	67	2	1	1	4	1	1	10	1	2	1	2	1	1	1	1	1	1	0	0	1	0	0	1	0	0	1	1	1	0	4	4	4	4	1	4	1	7	7	3	3	3	3	3	3	3	3	3
51	2	71	4	1	1	2	2	1	14	1	2	5	2	1	1	1	1	1	1	1	1	1	1	0	1	1	1	1	1	1	1	2	2	2	2	1	2	1	8	8	3	3	3	3	3	3	3	3	3
52	2	64	2	2	2	4	1	1	10	1	2	2	2	1	1	0	0	1	0	0	0	0	0	0	0	0	0	0	0	1	0	5	5	5	5	1	5	1	8	2	2	3	3	1	3	4	5	5	5
53	2	73	2	2	2	2	1	2	20	1	2	2	2	1	2	0	0	2	0	0	0	0	0	0	0	0	0	0	0	0	0	4	4	4	4	1	4	1	9	10	5	5	5	5	5	5	5	5	5
54	2	45	2	1	3	4	1	1	21	1	2	2	2	1	1	1	1	0	1	0	1	0	1	0	1	1	1	1	1	1	1	2	1	2	2	2	3	3	5	5	3	3	3	3	4	3	4	4	4
57	1	75	2	2	2	6	2	1	17	1	2	4	2	1	1	0	0	0	0	0	0	0	0	0	1	0	1	0	0	1	0	4	4	4	4	2	4	2	7	7	3	4	4	4	4	4	4	4	4
58	1	61	2	2	2	4	2	2	17	1	2	4	2	1	1	0	0	1	0	0	0	0	0	0	0	0	0	0	0	0	0	5	4	4	4	1	5	1	10	10	3	4	5	5	4	5	5	4	4
59	1	59	2	4	1	6	1	2	16	1	3	3	2	2	1	0	0	1	0	0	0	1	0	0	0	0	0	0	0	0	0	4	4	4	4	2	4	2	5	3	4	4	4	4	4	4	4	4	4
61	1	27	1	1	2	6	1	1	25	1	2	4	2	1	1	0	0	0	0	0	0	0	0	0	0	0	0	0	0	0	0	3	3	3	3	3	3	3	7	5	3	3	3	3	3	4	4	4	4
62	1	51	2	1	2	4	1	1	18	1	2	4	2	2	1	1	0	0	0	0	0	1	0	1	1	1	1	1	1	1	1	2	2	2	3	1	3	3	2	5	3	3	2	2	3	3	2	2	2
63	2	43	2	1	2	4	2	1	12	1	2	4	2	1	1	2	1	3	3	1	1	2	1	1	1	0	1	0	0	1	0	4	3	3	3	3	3	3	6	0	3	4	4	3	3	3	3	3	3
64	1	57	2	1	2	4	2	1	14	1	2	4	2	2	1	0	0	1	0	0	0	0	0	0	0	0	0	0	0	0	0	3	3	4	3	2	3	2	6	5	2	3	3	3	3	4	3	3	3
65	1	57	2	1	2	3	2	2	7	1	2	3	2	4	2	1	1	0	1	0	0	0	0	0	0	0	0	0	0	1	0	3	3	3	3	3	3	3	3	3	3	3	3	3	3	3	3	3	3
66	2	54	2	3	2	4	1	1	7	1	2	2	2	1	1	1	0	0	1	0	0	0	0	0	1	1	1	1	1	1	1	4	4	5	4	1	4	2	10	10	4	5	5	5	5	5	5	5	5
68	2	44	2	1	1	2	1	1	3	1	2	2	1	1	1	0	2	3	1	1	2	2	1	1	1	1	1	1	1	1	0	4	4	4	5	3	4	1	6	5	4	4	3	4	4	4	4	4	4
69	2	63	2	2	2	3	2	1	14	1	2	3	2	1	1	1	0	2	0	0	0	1	0	0	0	1	1	0	1	0	1	4	3	4	5	3	4	3	8	5	4	5	3	4	3	4	5	4	3
70	1	67	2	1	2	3	2	1	12	1	2	3	2	1	1	1	1	1	1	1	1	1	1	0	1	0	0	1	1	1	0	2	3	3	3	2	3	3	8	6	3	4	3	3	3	3	3	3	4
71	1	42	3	2	1	5	1	1	14	1	2	4	2	2	1	0	0	0	0	0	0	0	0	0	0	0	0	0	0	0	0	1	1	1	1	1	1	1	10	10	2	2	3	3	4	4	5	5	3
72	1	74	3	1	1	4	1	1	20	1	2	4	2	2	1	0	0	1	1	2	0	0	0	0	0	0	0	0	0	0	0	4	4	4	4	1	4	2	1	5	3	3	4	2	3	3	4	4	4
73	2	64	2	2	2	4	2	2	14	1	2	3	1	1	1	0	0	3	1	0	0	0	0	0	1	1	1	1	1	1	1	2	2	2	2	2	2	2	9	7	2	2	2	2	1	1	1	1	1
74	1	73	4	1	1	4	1	1	43	1	4	3	2	1	1	0	0	2	1	1	0	0	0	0	0	0	0	0	0	0	0	5	4	4	4	2	4	2	8	8	2	2	4	4	4	3	4	3	4
75	2	50	2	1	1	2	2	1	7	1	2	4	2	1	1	1	1	1	1	1	1	1	1	1	1	1	1	1	1	1	1	3	3	3	3	3	3	2	5	5	3	3	3	3	3	3	3	3	3
76	2	33	2	1	2	5	2	2	12	1	2	4	2	1	1	0	0	0	0	0	0	0	0	0	0	0	0	0	0	0	0	4	4	4	4	2	4	2	10	10	3	3	3	3	3	3	3	5	4
77	1	41	2	6	2	4	1	1	10	1	2	3	2	1	1	0	0	0	1	0	0	0	0	0	0	0	0	0	0	0	0	4	4	4	4	1	4	1	9	9	4	4	4	4	5	5	5	5	5
78	1	66	2	1	2	5	1	1	39	2	4	2	2	1	1	1	2	2	1	1	1	1	1	1	1	1	1	1	1	1	1	3	3	4	4	2	4	2	10	8	4	4	5	3	4	5	4	4	5
79	2	60	2	1	2	3	2	2	14	1	2	4	2	1	1	0	0	2	2	2	0	0	0	0	1	0	1	1	1	1	0	4	4	4	4	1	3	3	10	10	3	1	1	4	4	4	5	4	4
81	2	48	3	1	1	3	1	1	30	1	2	1	2	1	1	0	0	1	1	0	0	0	0	0	0	0	0	0	0	0	0	3	3	3	3	2	3	1	5	10	3	4	4	4	4	4	4	4	4
82	2	55	2	1	3	5	2	1	9	1	2	4	2	1	1	0	0	1	1	0	0	0	0	0	0	0	1	0	0	1	0	4	4	4	4	1	4	1	8	8	4	3	5	5	5	5	5	5	4
83	1	75	2	2	2	3	1	1	18	1	4	4	2	6	1	0	0	0	0	0	0	0	0	0	0	0	0	0	0	0	0	5	5	5	5	1	5	1	9	10	2	3	3	4	4	4	4	4	4
85	1	77	2	1	2	5	2	2	90	1	2	4	2	1	1	0	0	3	2	0	0	0	1	0	0	0	0	0	0	0	0	4	4	4	4	3	4	2	10	10	1	2	4	4	4	4	4	4	4
86	1	71	2	1	2	2	1	1	7	1	4	2	2	1	1	0	0	0	0	0	0	0	0	0	0	0	0	0	0	0	0	4	4	4	4	4	4	4	5	5	3	3	3	3	3	3	3	3	3
87	1	62	2	2	2	4	1	1	14	1	2	4	2	1	1	0	0	3	0	0	0	0	0	0	0	0	0	0	2	0	0	4	4	5	5	2	5	2	8	5	3	5	4	4	4	5	5	5	4
88	1	67	2	1	1	3	2	1	14	1	2	4	2	1	2	0	1	1	1	0	0	0	0	1	1	1	1	1	1	1	1	3	3	3	3	3	3	3	5	5	3	3	3	3	3	3	3	3	3
89	1	55	2	4	2	5	2	2	33	1	3	3	2	4	1	0	0	1	1	0	0	0	0	0	0	0	0	0	0	0	0	5	5	5	4	1	4	1	8	6	2	4	4	4	5	4	5	4	4
90	2	67	2	2	2	4	1	1	30	1	2	3	2	1	1	1	0	0	1	1	0	0	1	0	0	0	0	0	0	0	0	4	4	5	4	2	4	2	8	8	2	2	4	3	4	5	5	4	4
91	1	55	2	1	2	3	1	2	14	1	1	4	2	6	2	0	0	1	0	0	0	0	0	0	0	0	0	0	0	0	0	3	3	3	4	2	4	2	7	10	3	2	3	3	4	4	5	5	5
93	1	42	2	1	2	5	1	1	25	1	2	4	2	1	1	0	0	0	0	0	0	0	0	0	0	0	0	0	0	0	0	5	5	5	5	1	5	1	10	10	5	1	5	5	5	5	5	5	5
94	2	62	4	1	2	4	1	1	19	1	2	3	2	1	1	0	0	1	0	0	0	0	0	0	0	0	0	0	0	0	0	4	4	4	5	3	4	2	10	10	4	5	5	5	5	5	5	5	5
96	2	58	2	2	2	4	1	1	14	1	2	3	2	1	1	1	1	1	1	2	0	1	0	0	1	1	1	0	0	1	0	4	4	4	4	1	4	3	10	8	4	4	4	4	4	2	4	4	4
97	2	37	2	2	2	5	2	2	55	1	2	5	2	1	1	0	0	0	0	0	0	0	0	0	0	0	1	1	0	0	0	4	4	4	4	2	3	2	7	7	4	4	4	4	4	5	5	4	3
98	1	53	2	2	2	4	2	2	16	1	2	4	2	1	1	1	1	1	2	1	1	1	2	0	1	1	1	1	1	1	1	3	3	4	4	2	4	2	8	8	4	3	4	3	3	4	4	4	4
99	1	75	2	1	2	5	1	1	2	1	3	2	2	1	1	0	0	0	0	0	0	0	0	0	0	0	0	0	0	0	0	3	3	4	3	3	4	2	10	10	3	3	3	2	3	3	2	3	3
100	1	69	2	1	2	4	2	1	14	1	2	4	2	3	1	0	0	0	0	0	0	0	0	0	0	0	0	0	0	0	0	5	5	5	5	2	5	2	8	9	4	4	4	4	4	4	4	4	4
101	1	40	2	3	2	5	2	2	7	1	2	3	2	4	2	0	0	0	0	0	0	0	0	0	0	0	0	0	0	0	0	3	1	3	4	1	3	1	8	5	1	5	5	5	5	5	5	5	5
102	1	71	2	6	2	6	1	1	25	2	4	4	2	6	1	0	0	0	0	0	0	0	0	0	0	0	0	0	0	0	0	5	5	5	5	1	5	1	10	10	3	3	5	5	5	5	5	5	5
103	2	50	2	1	2	3	1	2	15	1	2	4	2	1	1	0	0	0	1	0	0	2	2	0	0	0	0	0	0	1	0	3	3	3	3	1	3	4	8	8	3	2	3	1	3	2	2	4	3
104	2	64	2	2	2	4	2	2	38	1	2	5	2	1	1	0	0	1	0	0	0	0	0	0	0	0	0	0	0	0	0	5	5	5	5	1	5	5	10	10	1	1	5	5	5	5	5	5	5
105	2	72	2	1	2	3	2	1	14	1	2	4	2	1	1	0	0	2	0	0	0	1	0	0	0	0	0	0	0	0	0	2	2	2	2	2	2	2	8	8	2	2	2	2	2	2	2	2	2
106	2	40	2	1	2	3	1	2	30	1	2	4	2	1	1	0	0	0	0	0	0	0	0	0	0	0	0	0	0	0	0	4	4	4	4	1	4	1	8	8	3	4	4	4	4	4	4	4	4
107	1	68	2	2	2	5	1	1	15	1	2	4	2	1	1	0	0	1	0	0	0	0	0	0	0	0	0	0	0	0	0	4	4	4	4	2	4	2	10	10	5	5	5	5	5	5	5	4	4
108	1	48	1	1	1	5	1	2	35	1	4	2	1	1	1	1	1	1	1	0	1	1	0	0	1	1	1	1	0	0	0	4	4	4	4	2	4	2	8	8	3	3	4	4	3	3	4	4	4
109	1	63	2	1	2	3	1	2	30	1	2	4	2	4	2	1	0	1	0	0	0	0	0	0	0	0	0	0	0	0	0	1	1	1	1	1	1	1	10	10	5	5	5	5	5	5	5	5	5
110	2	68	2	1	2	5	2	1	10	1	2	3	2	1	2	0	0	0	0	0	0	0	0	0	0	0	0	0	0	0	0	2	2	3	3	3	3	3	8	8	3	3	3	3	3	3	1	3	3
113	1	51	2	1	2	4	2	2	45	1	2	4	2	3	1	0	0	0	0	0	0	0	0	0	0	0	0	0	0	0	0	3	3	4	4	4	4	1	8	8	4	4	4	4	4	4	4	4	4
114	1	54	2	4	2	4	2	1	14	1	2	3	2	5	1	0	0	0	0	0	0	0	0	0	0	0	0	0	0	0	0	2	2	2	2	2	2	2	3	2	2	2	2	2	2	2	2	2	2
115	2	63	2	1	2	4	1	2	10	1	2	4	2	1	1	0	0	3	0	3	0	0	0	0	0	0	3	0	3	3	0	3	4	4	4	1	4	1	7	7	2	3	3	3	3	3	3	3	3
116	2	51	2	1	2	4	2	1	10	1	2	4	2	1	1	0	0	0	1	2	0	2	3	0	1	2	2	0	2	0	0	5	5	5	5	1	5	2	5	5	5	5	5	5	5	5	3	3	5
117	2	68	2	1	2	4	2	1	31	1	2	2	2	1	1	0	0	0	1	0	1	1	1	1	1	1	1	1	1	1	1	2	2	2	2	2	2	2	5	2	2	2	2	2	2	2	2	2	2
118	1	51	3	1	1	4	1	1	0	1	2	4	2	5	2	1	1	1	0	0	0	0	0	0	1	0	1	0	0	0	1	4	4	3	3	2	3	2	5	4	3	4	4	4	4	5	4	4	5
120	1	31	2	5	2	6	1	2	20	1	2	3	2	3	1	0	0	0	0	0	0	0	0	0	0	0	0	0	0	0	0	4	5	4	5	1	4	2	10	9	2	5	5	3	2	5	4	5	5
121	2	56	2	2	3	4	1	1	6	1	2	4	2	1	1	1	1	2	1	3	1	1	0	0	1	1	1	1	0	1	0	5	5	5	5	1	5	2	10	0	5	5	5	4	4	4	4	4	4
122	2	51	3	1	2	5	2	2	40	1	4	2	2	1	1	0	0	0	0	0	0	0	0	0	0	0	0	0	0	0	0	4	4	5	5	1	5	2	9	9	4	5	5	5	5	5	4	5	4
123	2	52	2	2	2	5	2	2	20	1	2	3	2	1	1	2	2	2	2	2	2	2	2	2	2	2	2	2	2	2	2	2	2	2	2	2	2	2	10	10	2	3	2	2	2	2	2	2	2
124	1	47	3	1	2	4	2	2	15	1	1	4	2	3	2	0	0	0	0	0	0	0	0	0	0	0	0	0	0	0	0	3	2	3	4	1	2	1	5	8	2	3	3	2	3	3	2	4	3
125	2	59	2	5	2	5	1	1	24	1	4	3	2	1	1	0	0	0	0	0	0	0	0	0	0	0	0	0	0	0	0	3	4	4	4	4	4	1	8	6	2	1	3	3	4	3	4	3	3
126	1	60	2	2	2	4	2	1	35	1	2	3	2	1	2	0	0	0	0	0	0	0	0	0	0	0	0	0	0	0	0	1	1	1	5	1	1	1	8	8	5	3	1	1	4	5	5	5	5
127	2	44	2	1	2	4	2	1	27	1	2	3	2	1	1	1	1	1	1	0	3	1	1	0	1	1	1	1	1	3	1	5	5	4	5	1	4	2	9	7	2	2	2	2	2	3	3	2	3
130	2	56	2	1	2	3	2	1	47	1	3	3	2	6	1	1	0	1	1	0	1	1	1	0	1	1	1	1	1	1	0	2	3	4	4	5	4	3	10	4	3	3	4	4	4	5	4	1	5
131	1	78	4	1	2	4	2	2	30	2	4	3	2	1	1	1	0	1	1	1	0	1	0	0	0	0	0	0	0	0	0	4	4	4	4	1	4	3	9	9	1	1	4	4	4	4	4	4	4
132	2	74	4	1	1	5	2	2	45	1	2	1	2	1	1	1	1	3	2	2	1	2	2	2	1	1	1	1	1	1	1	2	2	2	2	2	4	4	6	6	3	3	3	4	3	3	3	3	3
133	2	51	2	1	2	3	2	1	14	1	4	3	2	1	1	0	0	0	0	0	0	0	0	0	0	0	0	0	0	1	0	4	3	4	4	3	4	3	8	8	3	4	4	4	3	3	4	4	3
134	1	60	2	1	2	5	2	2	51	1	2	4	2	4	2	0	0	2	1	0	0	1	0	0	0	0	0	0	1	0	0	5	5	4	5	2	4	1	9	5	5	5	5	5	5	5	5	4	5
136	2	72	4	1	2	4	1	2	20	1	2	5	2	1	1	1	1	1	1	1	1	1	1	1	1	1	1	1	1	1	1	3	3	3	3	3	3	3	10	10	3	3	3	3	3	3	3	3	3
137	1	55	2	5	2	5	1	2	15	1	4	2	2	1	1	2	1	2	2	2	2	2	2	2	2	2	2	2	2	2	2	5	5	5	5	5	5	5	10	10	4	5	4	2	2	3	2	4	5
138	2	39	2	1	2	3	2	2	30	1	1	4	2	1	1	1	1	1	1	0	1	1	1	0	1	1	1	1	1	1	1	3	3	3	3	3	3	3	10	5	2	3	3	3	3	3	3	3	3
139	2	69	2	1	2	1	1	1	15	1	2	2	2	1	1	0	0	0	0	0	0	0	0	0	0	0	0	0	0	0	0	4	4	4	4	4	4	4	10	10	4	4	4	4	4	4	4	4	4
140	2	58	2	2	2	2	1	1	15	1	2	4	2	1	1	0	0	0	0	0	0	0	0	0	0	0	0	0	0	0	0	4	4	4	4	4	4	4	8	8	4	4	4	3	3	3	3	3	3
141	2	67	4	1	2	3	1	2	3	1	2	1	2	1	1	3	2	2	3	2	2	2	3	1	1	1	1	2	2	1	3	4	4	4	4	3	3	3	10	10	5	5	5	5	5	5	3	3	4
142	2	72	2	1	2	3	1	1	15	1	2	2	2	1	1	0	1	0	1	0	0	0	0	0	0	0	0	0	0	1	0	4	4	4	4	1	4	2	8	8	3	3	4	4	4	4	4	4	4
143	2	63	2	3	2	6	1	2	35	1	2	4	2	1	1	0	0	2	1	0	0	0	0	0	0	0	1	1	1	1	0	3	3	4	3	2	3	3	8	10	3	4	4	3	4	3	4	4	4
144	2	45	2	1	2	4	2	1	50	1	2	4	2	2	1	2	1	1	2	1	1	1	1	0	1	1	1	1	1	1	1	4	4	5	5	1	5	2	10	5	4	5	5	5	5	5	5	5	4
145	1	37	2	1	2	3	1	1	7	1	2	4	2	3	1	0	0	3	2	0	0	0	0	0	0	0	0	0	0	0	0	4	4	4	4	1	3	1	5	10	3	5	5	3	3	2	5	5	5
147	1	52	2	1	2	4	1	1	70	1	1	5	1	1	2	0	0	0	1	0	0	0	0	0	0	0	0	0	0	0	0	3	3	4	4	1	3	1	7	7	3	3	4	3	3	3	3	3	3
148	1	44	2	2	2	5	2	2	45	1	2	4	2	2	1	1	1	1	2	2	1	1	1	0	1	0	1	1	1	1	0	3	3	3	3	2	3	2	6	5	3	3	3	2	2	2	3	3	2
149	1	87	4	1	2	1	1	1	15	1	2	3	2	1	2	1	1	1	1	1	1	1	1	1	1	1	1	1	1	1	1	3	3	3	3	3	3	3	8	10	1	1	3	3	3	3	3	4	4
150	2	39	1	4	2	6	2	2	14	1	2	2	2	1	1	1	1	1	1	0	1	1	1	0	1	1	1	1	0	1	1	3	3	2	2	3	3	3	8	8	3	4	4	4	3	3	3	2	4
151	2	64	2	1	2	4	1	2	20	1	2	2	2	1	1	2	2	2	2	2	2	2	2	2	1	1	1	1	1	1	1	2	2	2	2	4	2	3	8	8	2	2	2	2	2	2	2	2	2
152	1	60	2	1	2	4	2	1	20	1	4	3	2	1	1	1	0	1	2	1	0	1	0	0	1	1	0	1	0	1	0	3	3	2	3	2	2	2	9	9	3	3	4	3	4	3	4	3	4
153	1	84	2	1	2	5	2	2	22	2	4	4	2	1	1	0	0	1	1	0	0	1	0	0	1	0	0	1	0	1	0	5	5	5	5	1	5	3	9	10	3	5	5	5	5	5	5	5	5
154	2	54	4	1	2	4	2	2	21	1	4	2	2	2	1	0	0	0	0	0	0	0	0	0	0	0	0	0	0	0	0	4	4	4	4	1	4	1	10	10	2	3	4	4	4	3	4	4	4
156	2	63	2	1	2	4	1	1	14	1	2	4	2	1	1	0	0	1	3	0	0	0	0	0	3	0	0	0	0	0	0	3	5	3	4	4	4	2	10	10	1	3	3	3	3	4	4	4	5
157	2	63	2	2	2	3	1	2	54	1	4	4	2	1	1	0	0	2	1	0	0	0	0	0	1	0	1	0	0	0	0	5	5	4	5	2	4	2	10	10	3	4	4	3	4	3	4	4	4
158	2	67	2	1	1	4	1	1	6	1	3	4	2	1	2	0	0	0	0	0	0	0	0	0	0	0	0	0	0	0	0	4	4	4	4	3	4	3	10	10	4	4	4	4	4	4	4	4	4
159	1	79	4	1	2	5	2	1	60	2	2	3	2	1	1	1	1	1	1	1	1	1	1	0	1	1	1	1	1	1	1	3	3	3	3	3	3	3	8	8	3	3	3	3	3	3	3	3	3
160	1	62	2	1	2	4	2	2	90	1	2	3	2	6	1	1	1	1	1	0	0	0	2	0	0	0	0	1	0	1	0	3	1	3	4	3	4	1	5	5	1	4	4	4	4	4	4	2	4
161	2	67	2	2	2	3	1	1	30	1	2	1	1	1	1	0	1	1	1	1	1	1	1	0	1	1	1	1	1	1	0	1	3	3	3	3	3	3	3	3	2	3	3	3	3	3	3	3	3
162	2	66	2	1	2	5	2	1	30	1	4	2	2	1	1	0	0	0	0	0	0	0	0	0	0	0	0	0	0	0	0	5	5	5	5	1	5	1	9	10	5	5	5	5	5	5	5	5	5
163	2	67	4	1	2	5	1	1	28	1	1	4	2	1	1	0	0	0	0	0	0	0	0	0	0	0	0	0	0	0	0	1	1	1	1	1	1	1	3	0	5	5	5	5	5	5	5	5	5
164	1	45	2	2	2	3	1	1	60	1	2	4	2	1	1	0	0	0	0	0	0	0	0	0	0	0	0	0	0	0	0	4	4	4	4	1	4	1	5	8	3	4	5	5	5	4	5	5	5
165	2	67	2	3	2	3	2	1	9	1	2	4	2	1	1	0	0	1	1	0	0	0	0	0	0	0	0	0	0	0	0	4	4	4	4	1	4	1	7	7	3	3	4	3	3	4	4	4	4
167	2	41	2	1	2	5	2	2	7	1	2	2	2	1	1	1	0	1	1	1	0	1	0	0	1	0	1	1	1	1	0	4	4	4	4	2	4	2	8	8	2	3	3	3	3	3	3	4	3
168	2	61	3	1	1	4	1	1	7	1	2	1	1	1	1	1	0	0	2	2	2	2	2	0	0	0	0	1	1	1	1	3	3	3	3	3	3	4	2	0	4	4	4	4	5	4	4	2	3
169	2	63	4	1	2	1	2	1	60	1	4	4	2	1	1	3	3	3	3	0	0	3	2	0	3	3	3	3	3	3	0	4	4	2	2	4	2	4	8	1	5	5	5	5	5	5	5	5	5
170	2	53	2	1	2	3	1	1	33	1	1	3	2	1	1	0	0	0	0	0	0	0	0	0	0	0	0	0	0	0	0	1	4	5	5	1	5	1	10	2	3	5	5	5	5	5	5	5	5
172	1	72	2	4	2	5	1	1	30	1	2	4	2	1	1	0	0	2	0	0	0	0	0	0	0	0	0	0	0	0	0	4	4	4	4	4	4	2	10	10	4	4	4	4	4	4	4	4	4
173	2	66	2	2	2	1	2	1	30	1	2	4	2	1	1	1	0	0	0	0	0	0	0	0	1	0	0	0	0	0	0	3	3	3	3	3	3	3	6	6	3	3	3	3	3	3	3	3	3
174	2	68	2	2	2	3	1	1	10	1	2	2	2	1	1	0	1	1	1	0	0	0	0	0	1	0	1	1	1	1	1	3	3	3	3	3	3	3	5	5	2	2	2	2	2	2	2	2	2
175	2	65	2	1	2	3	2	2	15	1	2	4	2	1	1	1	0	0	0	0	0	0	0	0	1	0	0	0	0	0	0	5	4	5	4	4	4	4	8	9	5	4	4	4	5	4	5	4	5
176	1	55	2	1	2	3	2	2	5	1	2	5	2	6	1	0	0	0	0	0	0	0	0	0	0	0	0	0	0	0	0	1	1	1	1	1	1	1	10	10	1	1	1	1	1	1	1	1	1
177	1	59	2	1	2	4	2	2	70	2	4	2	2	1	1	0	0	0	0	0	0	0	0	0	0	1	1	1	1	0	0	4	4	4	4	1	4	4	7	7	4	4	4	4	4	4	4	4	4
178	1	45	2	2	2	3	1	1	16	1	2	4	2	1	1	0	0	0	0	0	0	0	0	0	0	0	0	0	0	0	0	4	4	4	4	4	4	2	10	10	4	4	4	4	4	4	4	4	4
179	1	66	2	1	2	3	1	1	22	2	4	5	2	1	1	0	0	0	0	0	0	0	0	0	0	0	0	0	0	0	0	1	1	1	1	1	1	1	5	5	4	1	1	4	4	4	4	4	4
180	1	72	2	2	2	4	1	1	40	1	2	2	2	1	2	1	2	1	2	1	3	2	2	1	1	2	2	2	2	2	1	1	1	1	1	4	1	4	8	5	2	2	2	2	2	2	2	3	3
182	2	40	2	2	2	5	2	1	21	1	2	4	2	1	1	0	0	0	1	0	0	1	0	0	0	0	0	0	0	0	0	5	5	5	5	1	5	2	10	8	4	4	5	4	5	5	5	5	5
183	1	48	2	1	2	4	2	1	21	1	2	1	2	1	1	0	0	0	0	0	0	0	0	0	0	0	0	0	0	0	0	4	4	4	4	1	4	1	7	7	3	4	4	4	4	4	4	4	4
184	2	58	4	1	2	3	2	1	73	1	2	3	2	2	1	0	0	1	1	1	0	0	0	0	0	0	0	0	0	0	0	5	5	5	5	1	5	1	5	5	2	4	4	4	4	4	4	4	4
185	2	62	2	3	2	4	2	1	70	1	4	1	1	1	1	2	2	1	1	1	2	2	2	2	1	1	2	2	1	1	1	2	1	1	2	2	2	4	9	9	2	1	1	2	2	2	2	2	3
186	2	67	2	2	2	4	2	1	40	1	2	4	1	1	1	1	1	3	2	1	1	1	1	1	1	0	1	1	1	1	1	2	2	3	3	3	3	3	2	0	3	3	3	4	4	4	4	4	4
187	2	53	2	1	2	4	1	1	15	1	2	4	2	1	1	0	0	1	0	0	0	0	0	0	0	0	0	0	0	0	0	1	4	4	4	1	4	1	10	10	3	3	4	3	3	4	4	4	4
188	1	49	2	1	2	4	2	2	30	1	4	3	2	4	2	1	1	1	1	1	1	1	1	0	1	1	1	1	1	1	1	3	3	3	3	3	3	3	5	8	3	3	3	3	3	3	3	3	3
190	1	32	1	4	2	5	2	2	22	1	3	2	2	1	1	0	1	1	0	1	1	1	1	0	0	1	1	0	0	0	0	4	4	4	3	3	3	3	8	5	4	3	3	3	3	3	3	3	3
191	2	74	2	1	2	3	1	1	15	1	1	4	2	1	1	0	1	1	0	0	0	0	0	0	1	0	0	0	1	1	0	3	3	1	3	1	1	3	3	3	1	3	3	3	4	3	4	4	4
193	1	38	2	3	2	6	2	2	10	1	2	4	2	3	1	1	0	0	0	0	0	0	0	0	0	0	0	0	0	0	0	4	4	4	4	2	4	2	7	5	4	4	4	4	4	4	4	4	4
194	2	43	2	1	2	4	1	1	23	1	3	2	2	1	1	0	0	0	0	0	0	0	0	0	0	0	0	0	0	0	0	3	3	3	3	3	3	3	3	2	3	4	4	3	4	4	3	3	4
195	2	29	1	4	2	6	2	2	7	1	2	4	1	1	1	1	1	0	1	0	0	0	0	0	0	0	0	1	1	1	0	4	3	4	4	2	4	2	7	9	2	4	4	3	4	3	4	4	3
196	1	77	2	2	2	3	2	1	20	2	4	5	2	1	2	0	0	0	0	0	0	0	0	0	0	0	0	0	0	0	0	5	5	5	5	1	5	1	10	10	2	3	3	3	3	3	3	3	3
197	1	55	2	4	2	6	1	1	10	1	3	2	2	1	1	1	0	1	1	1	1	1	1	0	1	1	1	1	1	1	1	3	3	3	3	3	3	3	9	9	3	3	4	3	3	3	3	3	3
198	1	77	2	1	2	3	1	1	30	2	4	5	1	1	1	0	0	0	0	0	0	0	0	0	0	0	0	0	0	0	0	4	4	4	4	4	4	4	10	10	2	2	2	2	2	2	2	2	2
199	2	68	4	2	2	5	2	2	17	1	3	2	2	1	1	0	0	0	1	0	0	0	0	0	0	0	0	0	0	0	0	4	4	4	4	2	4	2	5	9	4	4	4	4	4	4	4	4	4
202	2	85	4	1	1	2	1	1	50	1	2	3	2	2	2	0	0	0	0	0	0	0	0	0	0	0	0	0	0	0	0	4	4	4	4	1	4	1	7	7	3	3	4	3	3	4	4	4	4
203	1	51	3	1	2	4	1	1	7	1	2	4	2	3	1	0	0	0	0	0	0	0	0	0	0	0	0	0	0	0	0	5	5	4	4	1	5	1	8	5	4	5	4	4	4	4	4	4	4
205	2	39	2	3	2	5	2	2	15	1	2	3	2	1	1	1	0	1	1	0	0	0	0	0	0	0	0	0	0	0	0	3	4	4	3	2	4	3	3	8	2	3	2	2	3	4	4	4	4
206	1	74	2	1	2	4	1	2	30	1	1	4	2	1	2	0	0	1	1	0	0	0	0	0	0	0	0	0	0	0	0	3	3	3	3	3	3	3	5	5	2	2	2	2	3	3	3	3	3
207	1	68	2	1	#NULL!	3	1	#NULL!	18	1	3	3	2	1	1	0	0	0	0	0	0	0	0	0	0	0	0	0	0	0	0	4	4	4	4	1	4	1	7	7	3	3	4	3	3	4	4	4	4
208	1	57	2	2	2	4	2	2	#NULL!	1	3	4	2	4	1	1	0	3	1	1	0	0	1	0	0	0	0	1	0	1	0	4	4	4	1	3	4	1	2	7	3	3	4	3	3	4	4	4	4
209	1	75	2	1	2	3	2	1	10	1	2	4	2	2	1	3	1	3	2	0	1	1	1	1	1	1	1	1	1	1	1	4	4	4	4	2	4	2	8	5	2	2	2	2	2	2	2	2	2
210	2	63	2	2	2	4	2	2	5	1	1	4	2	1	1	0	0	0	0	0	1	0	0	0	0	0	0	0	0	0	0	4	4	4	4	1	4	1	10	10	3	4	5	4	5	5	5	5	5
211	2	62	2	1	2	4	2	1	#NULL!	1	2	4	2	1	1	0	0	1	1	0	0	0	1	0	1	0	1	1	0	1	0	3	3	3	4	3	3	3	8	7	3	4	4	4	4	4	4	4	4
212	1	63	2	1	2	4	2	2	14	1	2	4	2	6	2	0	0	0	0	0	0	0	0	0	0	0	0	0	0	0	0	4	4	4	4	1	4	1	8	8	4	4	4	4	4	4	4	4	4
213	1	68	2	2	1	3	2	1	30	1	2	3	2	1	1	0	0	2	0	0	0	0	0	0	0	0	0	0	0	0	0	5	5	5	4	1	1	1	9	10	4	4	5	4	3	2	5	5	5
215	2	56	2	1	2	3	1	1	24	1	2	4	2	1	2	0	0	1	1	1	0	0	0	0	0	0	0	0	0	0	1	5	4	4	4	2	4	2	10	5	4	5	4	5	5	4	5	4	5
216	1	36	2	2	2	5	1	2	14	1	2	3	2	1	1	0	0	0	0	0	0	0	0	0	0	0	0	0	0	0	0	1	1	1	1	1	1	1	8	5	1	1	1	1	1	1	1	1	1
218	2	68	2	1	2	2	2	1	50	1	4	2	2	1	1	0	0	0	0	0	0	0	0	0	0	0	0	0	0	0	0	2	2	2	2	2	2	2	3	3	3	3	3	3	3	3	3	3	3
219	1	63	2	1	2	4	1	2	22	1	2	4	2	6	1	0	0	0	0	0	0	0	0	0	0	0	0	0	0	0	0	5	5	5	5	1	5	1	10	10	5	5	5	5	5	5	5	5	3
220	1	49	2	2	2	5	2	1	24	1	2	4	2	1	1	1	0	1	1	0	0	0	0	0	1	0	1	0	1	1	0	4	5	4	4	2	4	3	8	9	3	3	4	4	4	4	4	5	5
221	1	55	2	1	2	3	1	1	7	1	3	2	1	1	1	2	1	2	3	1	0	1	1	0	2	1	1	2	1	2	1	3	3	3	2	2	3	4	6	0	4	4	4	4	4	2	4	3	4
222	1	46	2	1	1	4	1	1	#NULL!	1	2	4	2	2	1	0	0	0	0	0	0	0	0	0	0	0	0	0	0	0	0	4	4	4	4	1	4	1	8	5	4	3	5	5	4	4	4	4	4
223	1	68	2	2	2	6	1	1	32	1	2	3	2	1	1	0	0	0	0	0	0	0	0	0	0	0	0	0	0	0	0	5	5	5	5	5	5	5	10	10	1	1	1	1	1	1	1	1	1
224	2	31	1	2	1	6	1	1	30	1	2	4	2	1	1	1	1	1	1	1	1	1	1	0	1	1	1	1	1	1	0	2	3	3	4	2	3	3	8	9	3	3	3	4	4	4	4	4	4
225	2	65	4	1	1	4	2	2	14	1	2	2	2	1	1	1	0	1	1	0	0	1	0	0	0	0	1	0	0	1	0	3	3	2	4	3	2	4	1	3	2	3	4	4	3	2	3	3	4
226	1	44	1	1	2	4	2	1	17	1	2	3	2	1	1	0	0	0	0	0	0	0	0	0	0	0	0	0	0	0	0	4	4	4	4	2	4	2	8	5	5	5	5	5	5	5	5	4	5
228	1	46	2	1	3	3	2	1	30	1	2	3	2	4	1	2	1	1	2	2	2	1	2	1	1	0	0	1	0	1	0	3	3	3	3	2	3	2	6	2	2	2	2	3	3	2	3	2	3
229	1	58	2	1	1	4	1	1	14	1	2	4	2	1	1	0	0	3	1	0	0	0	0	0	0	0	1	1	1	1	1	3	3	3	3	3	3	3	5	5	3	3	3	3	3	3	3	3	3
231	2	64	2	2	2	4	2	1	14	1	2	2	2	1	1	0	0	0	1	0	0	0	0	0	0	0	0	0	0	0	0	3	4	4	4	2	4	2	10	10	4	4	4	4	4	4	4	4	4
232	2	43	2	1	2	4	1	1	26	1	2	1	2	1	1	1	1	2	1	1	0	1	1	0	1	0	1	1	0	1	0	4	3	3	3	2	3	1	8	7	3	3	3	3	3	3	4	3	4
233	2	57	2	1	2	4	2	1	30	1	2	4	2	1	1	0	1	0	0	0	0	0	0	0	1	0	0	0	0	0	0	5	4	5	4	4	4	4	8	9	4	4	4	4	4	4	4	4	4
234	1	47	2	2	2	6	2	2	20	2	4	5	2	2	1	1	0	1	1	0	0	1	1	0	1	0	1	1	1	1	0	4	4	3	3	3	3	3	8	9	3	4	4	4	4	4	4	4	4
235	1	77	2	1	2	2	2	1	30	1	2	5	2	3	2	0	0	0	0	0	0	0	0	0	0	0	0	0	0	0	0	3	3	3	3	1	3	1	9	8	2	2	2	2	2	2	2	2	2
236	2	57	2	4	2	5	2	2	10	1	2	4	2	2	1	0	0	0	0	0	0	0	0	0	0	0	0	0	0	0	0	5	5	5	5	1	5	1	9	8	5	5	5	5	5	5	5	5	5
237	1	66	2	2	2	4	1	1	52	1	4	1	2	1	1	2	1	3	3	0	2	1	3	0	2	3	3	2	2	2	1	2	2	2	2	3	2	4	9	3	2	2	3	2	2	2	2	4	3
238	1	84	2	1	2	3	2	1	30	1	2	5	2	2	1	0	0	0	0	0	0	0	0	0	0	0	0	0	0	0	0	5	5	5	5	1	5	1	5	10	3	4	3	3	3	3	4	4	4
240	2	30	2	1	2	5	1	2	11	1	2	5	2	2	1	0	0	0	0	0	0	0	0	0	0	0	0	0	0	0	0	4	4	5	5	1	5	1	10	10	4	5	5	5	5	5	5	5	5
241	1	67	2	1	2	3	1	1	11	1	2	3	2	2	1	0	0	0	0	0	0	0	0	0	0	0	0	0	0	0	0	3	3	3	3	3	3	3	5	5	3	3	3	3	3	3	3	3	3
242	1	63	2	1	1	4	2	1	10	1	2	3	2	2	1	1	0	2	3	0	0	3	3	0	2	2	2	2	2	3	1	2	2	1	1	4	1	4	5	5	2	2	2	2	2	1	3	2	2
243	2	65	4	1	1	4	2	1	26	1	2	5	2	1	1	0	0	0	0	0	0	0	0	0	0	0	0	0	0	0	0	5	5	5	5	1	5	1	10	10	2	5	4	4	5	5	4	4	4
244	2	49	2	1	2	4	1	1	5	1	2	4	2	2	1	0	0	0	0	0	0	0	0	0	0	0	0	0	0	0	0	5	5	5	5	1	5	1	10	8	3	4	5	5	5	5	5	5	5
245	1	48	2	1	2	3	1	2	12	1	2	4	2	2	2	1	1	1	1	1	1	1	0	0	0	1	0	0	0	0	1	4	4	4	5	2	4	2	9	9	2	4	5	5	5	5	5	5	5
246	1	51	2	1	2	2	1	1	20	1	3	4	2	3	1	0	0	0	0	0	0	0	0	0	0	0	0	0	0	0	0	2	1	1	1	1	1	1	6	3	2	2	2	2	2	2	4	4	4
247	1	51	2	4	2	6	2	1	30	1	3	3	2	2	1	0	0	2	0	0	0	0	0	0	0	0	0	0	0	1	0	5	5	5	5	1	5	1	10	10	4	1	5	5	5	5	5	5	5
248	1	59	2	2	2	6	2	2	24	1	2	4	1	1	1	0	0	0	1	0	0	0	0	0	0	0	0	0	0	0	0	4	4	4	4	2	4	1	8	6	3	4	4	4	4	4	4	4	4
249	2	86	4	2	2	3	1	1	45	1	4	3	2	1	1	1	1	0	1	0	1	1	1	1	1	0	0	0	1	1	0	3	3	3	3	1	3	3	8	10	2	2	3	3	3	2	3	3	3
250	1	66	2	2	1	4	1	1	15	1	2	4	2	2	2	1	2	0	0	0	0	0	1	0	0	0	0	0	0	1	1	4	3	4	4	2	4	2	5	8	3	4	3	4	5	3	4	4	3
252	2	79	4	2	2	3	1	1	30	1	2	5	2	1	1	0	0	0	0	0	0	0	0	0	0	0	0	0	0	0	0	5	5	4	4	4	4	1	1	1	3	3	3	3	3	3	3	3	3
253	2	48	3	1	2	6	2	2	75	1	3	1	2	1	1	0	0	0	0	0	0	0	0	0	0	0	0	0	0	0	0	3	2	2	2	3	2	3	1	0	1	2	4	4	4	1	4	2	1
254	1	76	2	1	2	4	1	1	15	1	2	4	2	3	1	0	0	0	0	0	0	0	1	0	0	0	0	0	0	0	0	5	4	4	5	1	3	3	9	9	2	3	4	4	4	5	5	5	5
255	1	67	2	1	2	4	1	1	60	1	4	4	1	3	1	0	0	0	0	0	0	0	0	0	0	0	0	0	0	0	0	5	4	4	4	2	5	1	9	9	4	4	4	4	4	4	4	4	4
256	1	67	2	1	2	3	2	1	51	1	2	4	2	6	1	0	0	0	0	0	0	0	0	0	0	0	0	0	0	0	0	5	5	5	5	5	5	1	10	8	3	4	4	4	5	5	5	4	4
257	1	50	2	1	2	4	1	2	40	1	2	4	2	1	1	0	0	0	0	0	0	0	0	0	0	0	0	0	0	0	0	4	4	4	4	4	4	1	8	8	3	4	4	4	4	4	4	4	4
258	2	69	2	1	2	2	1	1	15	1	2	4	2	1	1	0	0	0	0	0	0	0	0	0	0	0	0	0	0	0	0	5	5	5	5	4	4	4	3	3	4	4	4	4	4	4	4	4	4
259	1	56	2	4	2	6	1	1	17	1	2	4	2	1	1	0	0	0	0	0	0	0	0	0	0	0	0	0	0	0	0	5	5	5	5	1	5	1	10	10	5	5	5	3	4	4	5	5	5
260	1	69	2	1	2	4	2	1	31	1	2	4	2	4	1	0	0	0	0	0	0	0	0	0	0	0	0	0	0	0	0	5	5	5	5	1	5	1	10	8	3	4	5	4	5	5	5	5	5
261	2	69	2	1	2	3	2	1	19	1	3	2	2	1	1	2	2	2	2	2	2	2	2	1	3	3	3	3	3	3	3	2	2	2	2	2	3	3	10	10	3	3	3	3	3	3	3	3	3
262	2	59	2	1	2	2	1	1	30	1	4	5	2	1	1	1	1	1	2	2	1	1	2	1	1	1	1	0	1	0	0	5	4	4	4	4	4	4	10	10	2	3	4	3	3	2	4	3	3
263	1	52	2	3	2	6	1	1	8	1	2	3	2	2	1	1	1	1	1	0	1	1	1	0	1	1	1	2	2	2	1	2	2	3	2	3	3	4	8	3	2	2	3	2	2	2	3	3	3
264	1	32	2	1	2	4	2	1	30	1	2	4	2	1	1	0	0	0	0	0	0	0	0	0	0	0	0	0	0	0	0	4	4	4	3	2	4	3	5	5	2	3	5	3	3	4	3	3	4
265	1	37	1	2	2	5	1	1	14	1	2	5	2	2	1	1	0	0	0	0	0	0	0	0	0	0	0	0	0	0	0	4	3	4	4	1	4	1	10	8	4	4	4	4	4	4	4	4	4
266	1	25	1	2	2	6	2	1	30	1	2	2	2	1	1	1	1	1	1	0	1	0	0	0	2	1	1	1	0	1	0	2	3	2	3	3	2	4	5	8	3	3	4	3	3	4	4	2	2
267	2	67	2	1	2	5	2	1	60	1	4	2	2	1	1	0	0	0	0	0	0	0	0	0	0	0	0	0	0	0	0	2	2	2	2	2	2	2	10	10	4	4	4	4	4	4	4	4	4
268	1	53	2	1	2	3	2	1	28	1	2	4	2	2	1	1	1	1	1	1	1	1	1	0	1	1	1	1	1	1	0	4	3	4	3	2	4	2	7	7	4	5	5	5	5	5	5	5	5
269	2	71	4	2	2	1	2	1	30	1	4	3	2	1	1	0	0	1	0	0	0	2	0	0	0	0	0	0	0	0	0	5	5	5	5	1	5	1	0	0	3	3	3	3	3	5	3	5	5
270	2	57	4	1	1	4	1	1	12	1	2	1	2	1	1	1	1	1	2	3	2	3	3	3	3	0	0	0	0	0	0	4	4	4	4	2	5	2	8	3	4	4	4	1	4	4	4	4	5
271	2	55	2	1	2	4	2	1	1	1	2	4	2	1	1	0	0	0	0	0	0	0	0	0	0	0	0	0	0	0	0	4	4	4	4	1	4	1	7	7	3	3	4	3	3	4	4	4	4
272	2	55	2	1	2	3	2	1	7	1	2	4	2	1	1	0	0	0	0	0	0	0	0	0	0	0	0	0	0	0	0	4	3	3	3	1	4	1	8	6	1	4	5	5	5	5	5	5	4
273	1	68	2	1	2	3	2	1	10	1	2	3	2	1	2	1	1	0	0	0	0	2	2	2	0	0	0	1	2	2	0	2	2	1	1	2	2	2	5	6	1	2	2	2	1	1	2	2	2
274	2	51	4	1	1	5	1	1	23	1	4	1	2	1	1	3	3	3	3	3	3	3	3	3	3	3	3	3	3	3	3	3	3	2	3	3	2	4	8	6	3	3	2	3	3	3	3	3	3
275	2	46	2	1	2	4	1	1	#NULL!	1	2	2	2	1	1	1	1	1	1	1	1	1	0	0	1	1	1	1	1	0	1	3	3	3	3	3	3	2	4	0	3	3	3	3	3	3	3	3	3
276	2	58	2	2	2	5	2	2	31	1	1	4	2	2	1	2	3	3	3	1	1	3	3	0	1	1	1	1	1	1	1	3	3	3	3	3	3	3	4	5	3	3	3	3	3	3	3	3	3
278	2	62	2	1	2	3	1	1	14	1	2	4	2	1	1	1	1	2	1	1	1	1	1	0	1	1	1	1	1	1	1	3	3	3	3	3	3	3	8	8	3	3	3	3	3	3	3	3	3
279	2	65	4	2	1	5	2	1	10	1	3	2	2	1	1	0	0	1	0	0	0	0	0	0	0	0	1	0	0	0	0	4	4	4	4	1	4	3	9	9	4	4	4	4	4	4	4	3	4
280	1	67	2	1	2	3	1	1	7	2	4	4	2	1	1	2	0	0	1	2	0	1	0	0	1	0	0	0	0	0	0	2	1	3	2	2	3	1	2	2	2	1	3	3	3	2	3	2	4
281	1	55	2	1	2	4	1	1	30	1	4	4	2	5	2	0	0	1	1	0	1	0	0	0	0	0	0	0	0	0	0	4	4	4	4	1	4	1	6	5	3	3	3	3	2	3	2	2	3
282	2	68	4	1	1	6	2	1	40	1	1	2	2	1	1	1	1	3	1	1	1	1	1	0	0	0	0	0	0	0	0	3	3	3	3	3	3	3	8	8	3	3	3	3	3	3	3	3	3
284	2	64	4	3	1	4	2	1	20	1	3	1	2	1	1	1	1	1	2	2	1	1	1	0	1	1	1	1	1	1	1	4	4	4	4	2	4	2	8	8	4	4	5	5	5	5	5	4	5
285	1	55	2	4	2	6	2	1	#NULL!	1	4	4	2	2	1	0	0	0	1	0	0	0	0	0	0	0	0	0	0	0	0	4	4	3	5	3	4	1	9	6	3	3	3	3	3	3	3	3	3
286	1	35	2	4	2	6	2	2	35	1	3	4	2	2	2	0	0	0	0	0	0	0	0	0	0	0	0	0	0	0	0	5	5	5	5	1	5	1	10	10	5	5	5	5	5	5	5	5	5
287	2	47	2	1	2	4	1	2	14	1	2	4	2	1	1	0	1	1	1	0	1	0	0	0	1	1	0	0	0	1	0	3	3	3	3	3	3	3	10	8	3	4	4	4	4	4	4	4	4
288	1	69	2	1	2	3	1	1	80	1	2	5	2	6	1	1	0	0	1	1	1	0	0	0	0	0	0	0	0	0	0	1	1	1	1	1	1	1	5	2	1	1	1	1	1	1	1	1	1
289	1	40	2	5	2	6	2	2	13	1	4	2	2	3	2	2	0	1	2	0	0	0	0	0	1	0	1	1	0	1	0	2	2	2	2	2	2	4	8	8	3	3	3	3	3	3	3	3	3
290	1	41	2	1	2	6	2	2	45	1	4	4	2	1	1	0	0	0	0	0	0	0	0	0	0	0	0	0	0	0	0	4	5	5	5	1	5	1	9	10	4	5	5	5	5	5	5	5	5
291	2	67	2	1	2	4	1	1	14	1	1	4	2	1	1	0	0	0	0	0	0	0	0	0	0	0	0	0	0	0	0	5	5	5	5	1	4	1	8	10	3	1	3	4	4	4	4	4	4
292	1	63	2	2	2	5	1	1	42	1	4	2	2	2	1	0	0	1	0	0	0	0	0	0	0	0	0	0	0	0	1	4	4	4	4	4	4	1	10	10	5	5	5	5	5	5	5	5	5
295	2	68	2	2	2	4	1	2	38	1	4	3	2	1	1	0	0	3	1	0	0	0	0	0	0	0	0	0	0	0	0	3	3	3	3	2	3	2	8	9	4	4	4	4	4	3	4	3	3
296	1	70	2	1	2	4	2	1	10	1	2	2	2	1	1	0	0	0	0	0	0	0	0	0	0	0	0	0	0	0	0	4	4	4	4	1	4	1	8	8	3	3	3	3	3	3	3	3	3
297	2	72	2	1	2	2	1	1	7	1	2	4	2	1	1	0	0	0	0	0	0	0	0	0	0	0	0	0	0	0	0	5	5	5	5	2	5	2	10	10	4	4	4	4	4	4	4	4	4
298	1	55	2	1	2	1	2	1	15	1	1	3	2	2	1	0	0	0	0	0	0	0	1	0	0	0	0	0	0	0	0	3	3	3	3	3	3	3	8	0	2	2	5	5	5	5	5	5	5
299	2	72	2	1	2	3	1	1	30	1	2	3	2	6	1	1	1	1	0	0	0	0	0	0	0	0	0	0	0	0	0	5	5	5	5	1	5	1	9	9	5	5	5	5	5	5	5	5	5
300	2	75	4	1	2	3	1	1	33	1	2	3	2	1	1	1	0	2	2	1	0	0	1	0	0	0	1	1	1	0	0	5	5	5	5	1	5	1	10	10	5	5	5	5	5	5	5	5	5
301	2	56	4	1	2	3	1	1	40	1	2	3	2	1	1	1	1	1	0	1	0	0	0	1	1	0	1	0	0	0	0	1	1	1	2	1	2	1	8	10	3	1	1	2	3	3	3	3	3
302	2	65	4	1	1	3	2	1	40	1	3	2	2	1	1	2	2	2	1	0	0	1	0	1	1	1	1	1	1	1	1	2	2	3	3	3	3	3	6	5	3	3	3	3	3	3	3	3	3
303	1	64	4	1	1	4	1	1	6	1	2	3	2	1	1	0	0	2	0	0	0	0	0	0	0	0	0	0	0	0	0	4	4	4	4	2	4	2	8	8	3	3	3	3	3	3	3	3	3
304	1	45	2	2	2	5	1	1	20	1	3	3	2	3	1	1	1	1	1	1	1	1	1	1	1	1	1	1	1	1	1	2	2	3	3	3	3	4	1	9	3	3	4	3	3	3	3	3	3
306	1	73	2	1	1	3	1	1	21	1	2	4	2	1	1	0	0	0	0	0	0	0	0	0	0	0	0	0	0	0	0	4	4	4	4	1	4	1	10	10	4	4	4	4	4	4	4	4	4
307	2	63	2	1	2	3	1	2	24	1	2	4	2	1	1	1	0	3	1	0	1	0	1	0	0	0	1	0	0	0	0	2	2	3	2	1	2	1	5	5	1	1	1	1	1	1	1	1	1
308	1	57	2	1	1	4	2	1	7	1	2	4	2	4	1	0	0	0	0	0	0	0	0	0	0	0	0	0	0	0	0	4	4	3	4	1	4	1	5	5	3	2	5	4	3	2	3	2	3
309	2	58	2	3	2	5	2	1	14	1	2	4	2	1	1	1	1	1	1	1	1	1	1	0	1	1	1	1	1	1	1	2	2	2	2	2	3	3	5	0	4	4	4	4	4	4	4	4	4
310	1	46	2	1	2	4	1	2	10	1	2	4	2	2	2	0	1	1	1	0	1	0	0	0	0	1	1	0	0	0	0	4	3	4	4	2	4	2	8	8	4	4	4	4	4	4	4	4	4
311	1	71	2	2	2	3	1	1	30	1	3	4	2	6	2	0	0	0	0	0	0	0	0	0	0	0	0	0	0	0	0	3	3	3	3	1	3	1	10	10	3	3	3	3	3	3	3	3	3
312	2	63	2	1	2	4	1	1	20	2	2	4	2	1	1	1	1	1	1	1	1	1	1	1	1	1	1	1	1	1	1	1	1	1	1	1	1	1	10	10	1	1	1	1	1	1	1	1	1
313	2	58	2	1	2	4	1	1	17	1	2	4	2	1	1	0	0	0	0	0	0	0	0	0	0	0	0	0	0	0	0	5	5	5	5	1	5	1	10	10	4	4	4	2	5	5	5	5	5
314	1	71	2	1	2	3	2	2	30	1	2	2	2	4	1	0	0	0	0	0	0	0	0	0	1	0	0	0	0	0	0	4	4	4	4	2	4	2	9	9	3	4	4	4	4	4	4	4	3
316	1	41	2	3	2	5	2	2	0	1	1	4	2	1	1	0	0	0	0	0	0	0	0	0	0	0	0	0	0	0	0	4	4	4	4	1	4	1	7	7	3	3	4	3	3	4	4	4	4
318	1	62	1	1	2	4	2	2	10	1	2	4	1	1	1	1	1	1	1	0	0	0	1	0	1	1	0	1	1	1	1	4	3	4	4	2	4	2	8	5	3	4	4	5	4	4	3	4	4
319	1	61	2	2	2	4	2	1	18	1	2	4	2	1	1	0	0	0	0	0	0	0	0	0	0	0	0	0	0	0	0	4	4	4	4	1	4	1	8	8	3	3	3	3	3	3	3	3	3
320	1	48	2	2	2	6	1	1	28	1	3	5	2	3	1	1	0	0	1	0	0	0	0	0	0	0	0	0	0	0	0	5	5	5	5	5	5	1	10	10	4	5	4	4	4	5	5	5	5
321	1	33	1	3	2	6	2	2	9	1	2	4	2	2	1	0	0	0	0	0	0	0	0	0	0	0	0	0	0	0	0	3	3	3	3	3	3	3	10	10	3	3	3	3	3	3	3	3	3
322	1	66	2	1	2	3	1	1	45	2	2	1	1	1	1	1	1	1	1	1	1	1	1	0	1	1	1	1	1	1	1	3	2	3	3	3	3	2	10	10	3	3	4	4	4	4	4	3	4
323	2	57	2	1	2	4	1	1	14	1	2	4	2	1	1	1	1	1	1	1	1	1	1	1	1	1	1	1	1	1	1	4	4	4	4	4	4	4	10	10	4	4	4	4	4	4	4	3	3
324	2	44	4	2	2	6	2	1	21	1	2	4	2	1	1	0	0	0	0	0	0	0	0	0	0	0	0	0	0	0	0	5	5	5	5	1	5	1	5	5	5	5	5	5	5	5	5	5	5
325	1	67	4	1	2	3	2	1	19	1	2	3	2	6	2	1	1	1	1	1	1	1	1	1	1	1	1	1	1	1	1	3	3	3	3	3	3	3	10	10	3	3	3	3	3	3	3	3	3
326	1	54	2	1	2	4	2	2	21	1	2	4	2	2	1	0	0	2	1	0	0	0	0	0	0	0	0	0	0	0	0	4	4	4	4	2	4	1	9	7	3	3	4	3	4	3	3	4	3
327	1	62	2	1	2	4	1	1	30	1	2	5	2	6	1	0	0	0	0	0	0	0	0	0	0	0	0	0	0	0	0	5	5	5	5	1	5	1	8	9	2	4	4	4	4	5	5	5	5
329	1	34	2	5	2	5	2	2	22	1	2	4	2	2	2	2	0	0	2	0	1	1	0	0	0	0	0	0	0	2	0	2	2	2	2	4	2	3	8	8	2	2	3	2	2	2	2	3	1
330	2	68	2	1	2	5	1	2	27	1	4	4	2	1	1	0	0	1	1	1	0	1	0	0	0	0	0	0	0	0	0	4	4	5	4	1	5	1	9	10	4	4	5	4	4	4	4	5	4
331	2	64	2	1	2	4	2	2	46	1	2	1	2	1	1	0	0	1	1	0	0	0	0	0	0	1	1	1	0	0	0	4	4	4	4	1	4	3	10	8	3	2	4	4	4	4	4	3	4
332	2	66	2	2	#NULL!	4	1	#NULL!	15	1	2	5	2	1	1	0	0	0	0	0	0	0	0	0	0	0	0	0	0	0	0	4	4	4	4	1	4	1	7	7	3	3	4	3	3	4	4	4	4
333	2	68	2	4	2	4	1	1	14	1	2	5	2	2	1	0	0	0	0	0	0	0	0	0	0	0	0	0	0	0	0	5	5	5	5	1	5	5	10	10	4	4	4	4	4	4	4	4	4
334	1	47	2	2	2	6	1	2	20	1	2	2	2	2	2	0	0	0	1	0	0	0	0	0	0	0	0	0	0	0	0	4	4	4	4	2	4	2	10	10	5	4	4	5	5	5	5	5	5
335	1	71	2	1	2	3	2	#NULL!	#NULL!	1	2	4	2	6	1	0	0	1	0	0	0	0	1	0	0	0	0	0	0	0	0	5	5	5	5	1	5	1	7	10	3	3	4	3	3	4	4	4	4
336	1	57	2	1	2	4	1	1	30	1	2	4	2	1	1	0	0	0	0	0	0	0	0	0	0	0	0	0	0	0	0	1	1	1	5	4	1	1	0	0	1	1	1	1	2	4	5	5	5
337	2	65	2	2	2	2	2	1	21	1	4	3	2	1	1	1	1	3	0	2	1	1	0	0	0	0	0	1	1	1	0	2	4	4	3	3	3	4	3	3	1	1	3	3	3	3	3	3	3
338	1	73	2	1	2	6	1	1	115	2	4	4	2	1	1	0	0	0	1	1	0	0	1	0	1	0	0	0	0	0	0	4	4	5	4	1	4	1	10	10	3	4	5	5	5	5	5	4	5
339	1	65	2	2	1	5	1	1	29	1	3	3	2	1	1	0	0	0	0	0	0	0	0	0	0	0	0	0	0	0	0	5	5	5	5	1	5	1	8	5	4	4	5	4	4	4	4	4	4
340	2	67	2	1	2	3	2	1	22	1	3	4	2	1	1	1	1	2	1	0	0	1	0	0	0	0	0	0	0	1	0	4	4	4	4	2	4	2	2	3	3	4	4	4	4	3	4	4	4
341	1	39	2	2	2	4	1	1	30	1	3	4	2	1	1	0	0	0	0	0	0	0	0	0	0	0	0	0	0	0	0	4	4	4	4	4	4	4	6	6	3	3	3	3	3	3	3	3	3
342	1	69	2	2	2	5	1	1	27	1	2	5	2	2	2	0	0	1	1	0	0	0	0	0	0	0	0	0	0	0	0	3	3	3	3	3	3	3	5	5	3	3	3	3	3	3	3	3	3
343	1	52	2	1	2	5	1	2	30	1	2	4	2	2	2	1	0	1	0	0	0	0	0	0	0	0	0	0	0	0	0	4	4	4	4	2	4	1	8	8	3	4	4	3	3	4	4	4	5
344	1	56	2	1	2	3	2	2	28	1	3	1	2	2	1	1	1	3	3	2	0	1	0	1	1	0	1	0	1	1	1	3	3	3	4	2	3	2	8	2	5	5	5	5	5	3	5	3	4
345	2	56	2	1	2	3	2	1	20	2	4	1	1	1	1	3	3	3	3	1	3	1	0	3	2	3	3	3	3	2	3	1	1	1	1	4	4	5	3	3	5	4	3	3	5	5	5	2	4
346	2	80	4	1	1	1	2	2	30	1	2	2	2	1	1	0	0	0	0	0	0	0	0	0	0	0	0	0	0	0	0	4	4	4	4	4	4	4	10	10	4	4	4	4	4	4	4	4	4
347	2	61	4	1	2	3	2	1	20	1	1	4	2	1	1	1	2	1	2	3	1	2	1	1	3	3	3	3	3	2	3	1	1	1	1	5	1	5	0	0	1	1	5	3	1	3	3	3	1
348	1	46	1	1	1	3	1	1	21	1	2	4	2	1	1	1	1	3	3	3	2	0	2	3	0	1	1	2	1	2	1	3	1	1	1	5	1	5	2	0	5	2	1	2	2	1	2	1	2
349	1	63	3	1	2	4	2	1	20	1	2	5	2	1	1	1	1	1	1	1	1	1	1	0	1	1	1	1	1	1	1	4	4	5	4	4	4	1	8	5	1	1	3	3	3	3	2	5	4
350	2	44	2	1	1	5	1	1	30	1	2	4	2	1	1	1	1	0	0	0	1	0	1	1	1	1	1	0	0	0	1	1	1	1	2	1	5	1	2	5	3	5	4	5	5	5	4	5	5
351	2	66	2	1	2	4	2	1	14	1	1	3	2	1	1	1	1	1	1	1	1	1	1	0	1	1	1	1	1	1	1	4	4	4	4	2	4	2	3	3	3	3	2	3	3	4	4	4	4
352	1	65	2	1	1	4	1	1	20	1	2	4	2	1	1	0	0	1	1	0	0	0	0	0	0	0	0	0	0	0	0	4	4	4	4	2	4	2	8	8	3	4	5	3	4	4	4	4	4
353	2	70	2	1	2	5	1	1	30	1	1	2	2	1	1	0	0	0	0	0	1	0	1	0	0	0	0	0	1	0	1	4	4	4	4	4	3	4	8	5	4	3	3	3	4	4	4	3	3
354	2	85	4	1	2	2	1	1	60	1	4	4	2	1	1	0	0	2	0	0	0	0	0	0	0	0	0	0	0	0	0	3	3	3	3	3	3	2	8	8	3	3	3	3	3	3	3	3	3
355	1	36	2	2	2	5	1	1	20	1	2	3	1	1	2	0	0	1	1	1	0	0	0	0	0	0	0	0	0	0	0	3	3	3	3	2	3	2	7	7	3	4	4	4	4	4	4	4	4
356	1	48	2	1	2	5	2	2	6	1	2	4	2	2	2	0	0	0	0	0	0	0	0	0	0	0	0	0	0	0	0	5	5	5	5	4	5	1	2	2	3	3	5	5	4	4	4	4	4
357	2	40	2	2	2	3	1	1	10	1	2	4	2	1	1	1	0	0	1	0	0	0	0	0	1	0	1	0	0	1	0	5	5	5	5	1	5	2	8	5	4	4	5	5	5	5	5	5	5
359	2	71	2	1	2	1	2	2	60	2	4	3	2	1	1	0	0	1	1	1	1	0	0	0	0	0	1	1	0	0	0	3	3	3	3	3	3	3	6	6	3	3	3	3	3	3	3	3	3
360	2	62	4	1	2	4	2	1	28	1	2	1	2	1	1	0	1	1	1	0	0	0	0	0	1	0	0	0	0	0	0	3	3	3	3	3	3	3	5	5	3	3	3	3	3	3	3	3	3
361	1	37	2	1	3	4	2	2	40	1	2	4	2	1	1	0	0	0	0	0	0	0	0	0	0	0	0	0	0	0	0	5	5	5	5	1	5	1	8	8	5	5	5	5	5	5	5	5	5
363	2	41	2	5	2	6	1	1	14	1	2	5	1	1	1	0	0	0	0	0	0	0	0	0	0	0	0	0	0	0	0	4	4	4	4	2	4	3	8	10	4	3	4	3	4	3	4	3	4
364	1	61	2	1	2	4	2	1	40	1	2	4	2	6	1	2	2	2	2	2	2	2	2	2	2	2	2	2	2	1	1	1	1	3	1	1	1	1	1	0	2	2	2	4	4	4	4	4	4
365	2	66	2	1	2	2	1	2	17	1	2	4	2	1	1	1	1	1	1	1	0	0	0	0	1	0	0	1	1	1	0	3	3	3	3	3	3	3	3	3	3	3	3	3	3	3	3	3	3
367	1	58	2	6	2	6	2	2	42	1	4	3	2	1	1	0	0	0	0	0	0	0	0	0	0	0	0	0	0	0	0	5	5	5	5	1	5	1	10	8	4	4	4	4	4	4	4	4	4
368	1	57	3	2	2	5	2	1	20	1	2	4	2	1	1	0	0	1	1	0	0	1	0	0	0	0	0	0	0	0	0	3	3	3	3	3	3	3	5	5	2	2	2	2	2	2	2	2	2
369	2	61	2	2	2	3	1	1	9	1	2	4	2	1	1	0	0	0	0	0	0	0	0	0	0	0	0	0	0	0	0	4	4	4	4	2	4	2	5	5	2	2	3	3	2	2	2	4	3
370	1	40	2	1	2	4	1	2	22	1	2	4	2	1	1	0	0	0	1	0	0	0	0	0	0	0	0	0	0	0	0	4	4	4	3	2	4	2	6	7	3	3	4	4	4	4	4	4	4
371	1	66	2	1	2	4	1	1	7	1	2	4	2	5	1	0	0	0	0	0	0	0	0	0	0	0	0	0	0	0	0	1	1	1	1	1	1	1	10	10	1	1	1	1	1	1	1	1	1
372	1	71	2	3	2	6	1	1	20	1	2	5	2	1	1	0	0	0	0	0	0	0	0	0	1	0	0	0	0	0	0	3	5	5	2	2	5	3	1	1	5	5	5	5	5	5	5	2	5
374	1	66	2	2	2	4	1	1	30	1	2	3	2	1	1	1	1	2	2	1	1	2	2	0	0	0	0	0	1	1	1	3	3	3	3	3	3	4	6	8	3	3	3	3	3	3	3	3	3
375	1	51	2	3	2	6	1	1	32	1	2	4	2	3	2	0	0	1	0	0	0	0	0	0	0	0	0	0	0	0	0	2	2	2	3	3	3	1	3	10	4	5	5	5	5	5	5	5	5
376	2	39	2	1	2	6	2	1	10	1	2	3	2	2	1	1	0	0	1	1	1	0	0	0	1	0	1	1	0	1	0	5	5	2	2	2	2	2	8	7	4	3	3	3	3	3	3	3	3
377	2	56	2	1	2	3	1	1	20	1	3	4	2	1	1	0	0	1	1	0	1	0	0	1	1	0	0	1	1	1	1	5	5	5	5	4	4	3	0	0	4	5	5	5	5	5	5	5	5
378	2	60	2	1	2	3	1	1	15	1	2	2	2	1	1	1	0	1	1	0	0	0	0	0	1	1	1	1	1	1	0	2	4	4	4	1	4	4	10	10	3	3	4	4	4	4	4	4	4
379	1	83	2	1	2	3	2	1	35	1	2	4	2	1	1	0	0	0	2	0	0	0	0	0	0	0	0	0	0	0	0	4	4	4	4	1	4	1	8	8	2	2	2	2	2	2	2	2	2
380	1	65	2	1	2	4	2	2	15	1	2	4	2	6	2	1	1	1	0	0	0	1	0	0	0	0	0	0	0	1	0	4	4	4	4	1	4	1	7	7	3	3	4	4	4	4	4	4	4
381	1	52	2	1	2	3	2	2	14	1	1	4	2	2	2	0	0	0	0	0	0	0	0	0	0	0	0	0	0	0	0	4	4	4	4	1	4	1	8	8	3	4	4	4	4	4	4	4	4
382	2	63	2	3	2	3	2	2	70	1	4	4	2	1	1	0	0	0	0	0	0	0	0	0	0	0	0	0	0	0	0	4	4	4	4	1	4	1	8	8	4	4	4	4	4	4	4	4	4
383	2	59	2	1	2	6	2	1	22	1	2	2	2	1	1	0	0	0	0	0	0	0	0	0	0	0	0	0	0	0	0	3	3	3	3	3	3	3	6	6	3	3	4	5	4	4	4	4	5
384	2	63	2	2	2	4	2	2	5	1	2	4	2	1	1	0	0	0	0	0	0	0	0	0	0	0	0	0	0	0	1	3	3	3	3	2	3	2	5	2	2	3	3	3	4	3	3	3	3
385	2	51	3	3	2	5	2	2	10	1	3	2	2	2	1	1	1	1	2	0	1	2	0	0	1	1	1	1	1	1	0	3	3	3	3	3	3	2	6	5	3	4	4	4	4	4	5	5	4
386	1	59	2	1	2	4	2	2	50	1	3	4	1	1	1	1	1	1	1	1	1	1	1	0	1	1	1	1	1	1	1	3	3	3	3	3	3	2	8	8	3	3	3	3	3	3	3	3	3
389	1	31	2	3	2	6	2	1	19	1	4	3	2	2	2	1	1	1	1	1	1	1	1	1	0	0	0	0	0	0	0	3	3	3	3	3	3	3	7	7	3	3	3	3	3	3	3	3	3
390	2	66	2	2	2	6	2	2	24	1	3	4	2	1	1	0	0	0	1	0	0	0	0	0	0	0	0	0	0	1	0	4	4	4	4	2	4	2	8	8	4	4	4	4	4	4	4	4	4
391	1	42	2	2	2	3	1	1	21	2	4	3	2	2	1	0	0	0	1	0	0	0	0	0	0	0	0	0	0	0	0	5	3	4	3	2	4	2	7	8	4	5	5	4	5	4	5	4	4
392	1	59	2	1	2	4	1	1	26	1	2	3	2	1	1	1	1	1	1	1	1	1	1	0	1	1	2	1	1	1	1	3	3	2	2	3	2	3	10	10	3	3	3	3	3	3	3	3	2
393	1	38	2	4	2	6	2	1	35	1	3	4	2	1	1	0	0	0	0	0	0	0	0	0	0	0	0	0	0	0	0	4	3	3	3	2	3	2	9	9	3	3	4	3	3	4	4	4	4
396	2	42	2	5	2	5	2	2	26	1	2	2	2	1	1	3	2	1	3	0	1	1	0	0	1	1	1	1	2	2	0	2	2	3	2	5	2	4	3	3	3	3	4	4	4	3	4	4	3
397	1	56	2	5	2	5	1	1	8	1	2	1	2	4	1	1	2	3	2	1	1	1	2	2	2	1	1	1	1	2	1	3	3	3	3	3	3	4	2	3	3	3	4	4	3	4	3	3	3
398	2	46	2	1	2	4	1	1	26	1	2	5	2	1	1	1	1	0	1	0	0	1	0	0	1	0	0	0	0	0	0	5	4	4	4	4	4	4	8	9	4	4	4	4	4	4	4	4	4
399	2	54	4	1	2	2	1	1	8	1	2	4	2	2	1	0	0	1	0	0	0	1	0	0	1	0	1	0	0	1	1	4	4	4	4	2	4	2	10	5	2	3	3	3	3	3	3	4	4
400	1	70	2	1	2	3	1	1	25	1	1	3	2	1	2	0	1	1	1	0	0	0	0	0	0	0	1	0	0	1	0	3	3	3	3	3	3	3	6	9	3	3	3	3	3	3	3	3	3
401	1	53	2	4	2	6	2	2	10	1	2	4	2	2	1	0	0	0	1	1	0	0	0	0	0	0	0	0	0	0	0	4	3	4	3	2	4	2	7	8	4	4	4	3	3	3	4	4	3
402	1	72	4	2	2	5	2	1	25	1	3	1	2	3	1	0	0	1	0	0	0	0	0	0	0	0	0	0	0	0	0	4	4	4	3	2	4	2	9	9	3	4	3	2	3	3	3	4	5
404	1	67	2	1	2	4	2	2	60	1	4	4	2	6	2	0	0	0	0	0	0	0	0	0	0	0	0	0	0	0	0	4	4	4	4	1	4	1	10	10	4	3	4	4	4	4	4	4	4
405	1	69	2	1	2	3	1	1	15	1	4	2	2	2	2	0	0	0	0	0	0	0	0	0	0	0	0	0	0	1	0	4	4	4	4	4	4	2	10	10	4	4	4	4	4	4	4	4	4
406	2	48	2	1	2	3	1	2	19	1	2	1	2	2	1	2	1	1	1	1	2	2	1	0	1	1	2	1	1	1	1	2	2	3	3	3	2	4	3	0	4	4	4	4	4	3	4	3	2
407	2	42	2	1	2	3	2	1	15	1	2	4	2	1	1	0	0	0	0	0	0	0	0	0	0	0	0	0	0	0	0	4	3	3	3	1	3	1	10	10	2	3	3	3	4	3	4	3	4
408	1	67	2	2	2	5	2	1	23	1	2	4	2	1	2	1	1	1	1	1	1	1	1	1	1	1	1	1	1	1	1	1	2	2	2	2	2	2	8	8	1	1	1	1	1	2	2	1	2
409	2	60	2	2	2	5	2	1	25	1	3	2	2	1	1	0	0	1	1	1	0	0	0	0	1	0	1	0	0	0	0	3	3	3	3	3	3	3	8	8	2	2	4	2	2	2	4	4	3
410	2	66	2	1	2	3	2	1	12	1	4	2	2	1	1	2	2	2	1	1	2	2	2	0	1	2	1	2	2	1	2	3	3	4	4	3	4	4	8	8	4	3	4	4	4	4	5	3	2
411	2	29	2	3	2	6	1	1	11	1	2	4	2	1	1	0	0	0	0	0	0	0	0	0	0	0	0	0	0	0	0	5	5	5	5	3	4	3	9	9	4	4	4	4	4	4	4	4	4
412	1	70	2	1	2	3	1	2	50	1	2	4	2	6	1	0	0	0	0	0	0	0	0	0	0	0	0	0	0	0	0	1	1	1	1	1	1	1	5	2	3	1	2	3	4	2	5	4	4
414	1	51	2	2	2	3	2	2	45	1	4	4	2	1	1	0	0	0	0	0	0	0	0	0	0	0	0	0	0	0	0	5	5	5	5	1	5	1	10	10	5	5	5	5	5	5	5	5	5
415	1	59	2	6	2	6	2	2	16	1	2	4	2	1	1	0	1	1	1	1	1	1	1	0	1	0	0	1	0	1	0	2	2	2	2	4	2	3	3	3	4	3	3	4	3	3	4	2	3
416	2	72	4	2	1	3	2	1	30	1	2	2	2	6	1	2	3	3	2	1	2	2	2	2	2	2	2	2	2	2	2	3	4	4	4	3	4	3	3	1	5	4	3	3	3	3	4	3	3
417	1	75	2	2	2	5	1	1	14	1	2	4	2	1	1	1	0	0	1	1	0	1	1	0	0	0	0	0	0	0	0	4	4	5	5	3	3	1	8	8	3	3	3	3	3	3	3	3	3
418	2	50	2	2	2	5	1	2	13	1	2	4	2	1	1	1	1	1	0	0	1	0	0	0	0	1	1	0	1	1	0	3	4	4	3	2	3	2	8	7	2	4	3	3	3	3	4	3	4
419	2	59	2	4	2	4	1	1	29	1	4	3	1	1	1	0	0	1	0	0	0	0	0	0	0	0	0	0	0	0	0	5	5	5	5	5	5	1	1	5	5	5	5	5	5	5	5	5	5
420	2	52	2	3	2	4	2	1	16	1	2	3	2	1	1	0	0	1	1	0	0	0	0	0	1	0	1	0	0	1	0	3	3	3	3	3	3	3	8	3	3	3	3	3	4	4	4	4	4
421	2	73	2	2	3	3	1	1	14	1	1	4	2	1	1	0	0	0	0	0	0	0	0	0	0	0	0	0	0	0	0	5	5	5	5	1	5	1	10	10	5	5	5	5	5	5	5	5	5
422	2	51	2	2	2	4	2	2	5	1	2	4	2	1	1	0	0	0	0	0	0	0	0	0	0	0	0	0	0	0	0	5	5	5	4	1	5	1	8	8	5	5	5	5	5	5	5	4	5
423	2	44	2	1	2	4	2	1	10	1	2	3	1	1	1	1	1	1	2	1	1	1	1	0	1	1	1	1	1	2	1	3	2	2	2	2	3	2	9	9	3	2	3	2	3	2	3	3	3
424	1	64	2	1	2	4	2	1	12	1	2	3	2	1	1	1	0	2	2	1	1	2	2	0	1	1	1	1	2	1	0	3	3	2	2	3	3	3	6	8	3	3	4	4	4	4	4	3	4
425	2	79	4	2	2	3	2	1	36	1	3	4	2	1	1	0	1	0	0	0	0	0	0	0	0	0	0	0	0	1	0	5	5	5	5	5	5	5	7	7	3	3	4	4	4	4	4	4	4
426	2	65	2	1	1	4	2	2	28	1	4	3	2	1	1	1	1	1	1	1	1	1	1	1	1	1	1	1	1	1	1	3	3	3	3	3	3	3	7	5	3	3	3	3	3	3	3	3	3
427	2	61	2	1	2	4	1	1	30	1	2	4	2	1	1	0	0	1	0	0	0	0	0	0	0	0	0	0	0	0	0	3	3	3	3	3	2	2	8	7	3	4	4	4	4	4	4	4	4
428	2	70	2	2	2	3	2	2	28	1	2	4	2	1	1	1	1	1	1	1	1	1	1	1	1	1	1	1	1	1	1	3	3	3	3	3	3	3	10	10	3	3	3	3	3	3	3	3	3
429	2	72	2	2	2	3	2	2	70	1	2	3	2	1	1	0	0	2	0	0	0	0	0	0	0	0	0	0	0	0	0	3	3	3	3	3	3	3	8	8	3	3	3	3	3	3	3	3	3
430	1	62	2	2	2	4	2	1	15	1	4	4	2	1	1	1	1	1	1	1	1	1	1	1	1	1	1	1	1	1	1	3	3	3	3	3	3	3	10	10	3	3	3	3	3	3	3	3	3
431	2	62	2	2	2	4	1	1	13	1	2	3	2	1	1	0	1	1	1	0	1	0	1	1	1	1	1	1	1	1	0	3	3	3	3	3	3	2	5	1	3	4	3	3	3	3	4	2	3
432	2	60	2	2	2	4	2	1	30	1	2	1	2	1	1	0	0	0	0	0	0	0	0	0	0	0	0	0	0	0	0	3	3	3	3	3	3	3	8	8	3	3	3	3	3	3	3	3	3
433	2	67	2	1	2	3	2	2	30	1	2	3	2	1	1	0	1	1	0	0	0	0	0	0	1	2	2	2	1	0	1	3	1	1	4	1	4	2	6	2	1	3	4	1	3	3	3	3	3
434	2	70	2	1	2	2	2	1	14	1	1	2	2	1	1	0	0	0	0	0	0	0	0	0	0	0	0	0	0	0	0	3	3	3	3	3	3	3	5	5	2	2	3	3	3	3	3	3	3
435	1	62	2	2	2	4	2	1	33	1	2	4	2	1	1	0	0	1	0	0	0	1	0	0	0	0	0	0	0	0	0	3	3	4	4	4	3	2	8	10	3	3	3	3	3	3	3	3	3
436	2	56	2	1	2	4	1	1	14	1	2	4	2	1	1	1	1	1	1	1	1	1	1	1	0	0	0	0	0	0	0	3	3	3	3	1	3	1	8	8	3	3	3	3	3	3	3	3	3
437	1	60	2	1	2	6	2	2	18	1	3	4	2	1	2	3	1	3	3	1	3	3	3	3	3	3	3	2	2	3	3	2	2	2	2	2	2	5	0	0	2	2	2	2	2	2	2	2	2
438	2	70	2	1	2	3	2	1	60	2	4	3	2	1	1	2	1	1	1	2	0	1	0	0	1	0	0	1	1	1	0	5	5	5	5	1	5	1	8	8	3	3	3	3	3	3	3	3	3
439	2	63	2	2	2	4	2	1	34	1	2	3	2	1	1	1	1	3	1	0	1	1	1	0	1	1	1	1	1	1	1	3	3	3	3	3	3	3	8	8	3	3	3	3	3	3	3	3	3
440	2	47	2	1	2	2	1	1	30	1	2	2	2	1	1	0	0	0	1	1	1	1	0	0	0	0	0	0	0	0	0	3	3	5	5	1	4	4	10	10	3	3	4	4	4	4	4	4	4
441	1	74	2	2	2	4	2	1	25	1	4	3	2	1	1	1	1	1	1	1	1	1	1	0	1	1	1	1	1	1	0	3	3	3	3	3	3	3	8	8	3	3	3	3	3	3	3	3	3
442	2	64	2	1	2	5	1	2	14	1	2	4	2	1	1	1	1	3	1	0	0	0	0	0	0	0	1	1	0	1	1	3	2	2	2	4	2	4	10	0	2	3	4	2	3	3	4	3	1
443	2	58	2	1	2	4	1	1	30	1	3	4	2	1	1	0	0	2	0	0	0	0	0	0	1	1	0	0	1	1	0	5	5	5	5	1	5	3	10	10	4	4	4	4	4	4	4	4	4
444	1	58	2	1	2	4	1	1	12	1	2	4	2	1	1	0	0	0	1	0	0	0	0	0	0	0	0	0	0	0	0	4	4	4	4	2	4	2	8	7	3	4	4	4	3	4	4	4	4
445	1	49	3	1	1	2	1	1	21	1	4	4	2	3	1	1	0	1	1	0	0	0	0	0	0	0	0	0	1	1	0	3	2	1	1	1	1	1	10	0	1	1	1	1	1	1	1	1	1
446	1	56	2	5	2	6	1	1	10	1	3	4	2	3	1	0	0	0	0	0	0	0	0	0	0	0	0	0	0	0	0	4	4	4	4	2	4	2	9	10	4	4	4	4	4	4	4	4	4
447	2	56	2	2	2	4	1	2	28	1	2	5	2	1	1	1	0	1	1	1	0	1	0	0	1	0	0	0	0	1	0	4	4	4	4	2	4	2	7	8	3	4	4	4	4	4	4	4	4
448	2	63	2	1	2	4	1	1	22	1	2	3	2	1	1	0	0	0	0	0	0	0	0	0	0	0	0	0	0	0	0	5	5	5	5	1	5	1	8	8	5	5	5	5	5	5	5	5	5
449	2	46	2	1	2	4	1	2	20	1	2	4	2	1	1	1	1	1	1	1	1	1	1	1	1	1	1	1	1	1	1	2	2	2	2	2	2	4	8	8	3	3	3	3	3	3	3	3	3
450	1	78	2	1	1	4	2	1	31	1	2	4	2	2	1	3	2	3	2	2	1	2	2	2	1	1	1	1	2	1	1	3	3	3	3	3	4	4	5	8	2	2	4	3	2	3	2	3	3
451	2	51	2	1	2	4	1	2	10	1	2	3	2	2	1	1	0	2	3	3	0	1	2	0	1	2	1	1	1	2	0	3	2	2	2	3	2	4	8	10	4	5	5	5	4	5	5	4	5
453	2	51	2	1	2	4	1	2	14	1	2	4	2	4	1	3	3	3	2	1	1	1	0	0	0	0	0	0	0	0	0	2	2	2	2	4	2	4	8	8	3	3	3	3	3	3	3	3	3
455	2	44	2	5	2	6	1	1	20	1	2	2	1	1	1	1	1	3	3	3	1	0	0	1	1	1	0	0	0	1	0	4	4	4	4	1	5	3	10	9	4	4	5	4	4	5	4	5	4
456	1	53	2	1	2	3	2	1	55	1	3	2	2	3	1	2	2	2	3	3	3	1	0	0	1	1	1	2	2	2	1	2	2	2	2	4	2	4	8	8	2	3	3	3	3	2	3	3	3
457	2	51	2	1	2	3	1	1	23	1	2	3	2	1	1	0	0	0	1	0	0	0	0	0	0	0	0	0	0	0	0	4	4	4	4	1	4	1	8	8	3	4	4	4	4	3	3	3	3
459	2	42	2	3	2	6	2	1	15	1	2	4	2	1	1	1	0	0	1	0	0	0	0	0	0	0	0	0	0	0	0	4	4	4	4	1	4	1	9	9	2	4	4	3	2	3	3	4	4
460	2	60	2	1	1	4	1	1	6	1	2	4	2	1	1	0	0	0	1	0	0	0	0	0	1	1	1	1	1	0	0	3	3	2	4	3	2	2	10	10	3	3	2	2	3	4	4	4	4
461	2	74	4	1	2	2	2	1	40	1	4	1	2	1	1	1	1	1	1	0	1	1	1	0	1	1	1	1	1	1	1	3	3	3	3	2	3	5	5	5	2	2	2	2	2	2	2	2	2
462	2	51	2	2	2	6	1	1	13	1	4	5	2	1	1	0	0	0	0	0	0	0	0	0	0	0	0	0	0	0	0	5	5	5	5	1	5	1	10	10	4	5	5	5	5	5	5	5	5
463	1	68	2	1	2	3	2	1	30	1	2	4	2	1	1	1	1	0	1	1	1	2	1	0	1	1	1	1	1	1	1	4	4	4	4	4	4	4	10	10	3	3	3	3	3	3	3	3	3
464	2	68	2	1	1	3	1	1	7	1	2	5	2	1	1	0	0	0	0	0	0	0	0	0	0	0	0	0	0	0	0	4	4	4	4	4	4	4	10	10	4	4	4	4	4	4	4	4	4
465	2	79	2	2	2	3	2	1	34	1	4	4	2	1	1	0	0	1	1	0	0	0	0	0	0	0	0	0	0	1	0	4	4	4	4	1	4	1	10	10	3	3	4	4	4	4	4	4	4
467	2	45	2	2	2	5	2	1	22	1	2	4	2	1	1	1	0	1	1	0	0	0	0	0	0	0	0	0	0	0	0	4	4	4	4	4	4	4	10	10	3	4	4	4	4	4	4	4	4
469	2	71	4	1	1	1	2	1	60	1	4	1	2	1	1	3	3	3	3	2	3	3	3	3	3	2	2	2	3	3	2	1	1	1	1	4	1	4	0	0	3	2	4	4	3	2	2	3	3
471	2	83	4	1	2	3	2	2	30	1	4	3	2	1	1	0	0	1	0	0	0	0	0	0	0	0	0	0	0	0	0	4	4	4	4	2	4	2	8	8	3	4	3	3	3	3	3	5	5
472	1	57	3	1	1	2	2	1	15	1	2	4	2	1	2	2	1	1	1	1	1	1	1	1	1	1	1	1	1	1	1	4	4	3	3	1	3	3	8	6	3	3	4	3	4	3	4	3	3
473	2	42	2	1	2	4	2	1	13	1	2	3	1	1	1	0	0	0	0	0	0	0	0	0	0	0	0	0	0	0	0	4	4	5	4	1	2	1	10	10	3	5	1	3	5	5	5	5	5
474	2	64	2	1	2	6	2	2	20	1	2	4	2	1	1	0	0	0	0	0	0	0	0	0	0	0	0	0	0	1	0	4	4	4	4	4	4	4	9	9	4	4	4	4	4	4	4	4	4
475	1	69	2	2	2	5	1	1	20	1	2	4	2	1	1	1	0	0	1	0	0	0	0	0	0	0	0	0	0	0	0	3	3	3	3	3	3	3	8	8	2	2	4	3	3	4	4	4	4
477	1	66	2	3	2	5	1	1	11	1	3	4	2	2	2	0	0	1	0	0	0	0	0	0	0	0	0	0	0	0	0	5	4	4	4	1	4	1	9	8	3	3	4	4	4	4	4	4	5
478	2	33	1	4	2	5	2	2	28	1	2	3	2	1	1	0	0	0	0	0	0	0	0	0	0	0	0	0	0	0	0	5	5	5	5	1	5	1	10	10	3	4	4	4	4	4	4	4	4
479	2	66	2	2	2	3	1	#NULL!	32	1	2	4	2	1	1	0	0	0	0	0	0	0	0	0	0	0	0	0	0	0	0	4	4	4	4	1	4	1	7	7	3	3	4	3	3	4	4	4	4
480	1	59	2	1	2	3	2	2	30	1	3	4	2	1	1	1	1	1	1	1	1	0	0	0	1	0	1	1	1	0	1	3	3	3	3	3	3	3	6	6	1	1	1	2	1	5	5	5	5
481	1	86	2	1	2	5	2	1	5	1	3	3	2	1	1	0	0	0	0	1	1	1	1	1	0	0	0	0	0	0	0	3	3	3	3	3	3	3	9	9	3	4	4	4	4	4	4	4	4
482	1	58	2	1	2	4	1	1	12	1	2	4	2	2	1	0	0	0	0	0	0	0	0	0	0	0	0	0	0	0	0	3	4	3	3	1	2	2	7	7	4	3	4	3	3	3	4	4	4
483	1	57	2	5	2	6	1	1	3	1	1	4	2	3	1	0	0	0	0	0	0	0	0	0	0	0	0	0	0	0	0	5	5	4	4	1	5	1	10	8	5	5	5	5	5	5	5	5	5
484	1	61	2	2	2	4	1	1	40	1	2	5	1	1	1	0	0	0	0	0	0	0	0	0	1	0	0	0	0	0	0	1	1	5	5	1	4	1	10	7	1	4	5	1	5	5	5	5	5
485	1	68	2	1	2	4	2	1	58	2	2	4	2	1	1	1	0	0	3	1	1	1	3	1	1	1	1	1	1	0	0	4	4	4	4	2	4	2	7	7	3	3	4	3	3	4	4	4	4
486	1	63	2	1	2	4	1	1	5	1	2	3	2	4	2	1	1	0	0	0	1	1	1	0	1	0	1	1	1	1	0	2	1	1	1	1	1	1	1	1	3	2	2	1	1	1	1	1	1
487	2	62	2	4	2	6	2	2	41	1	4	1	1	1	1	2	0	1	1	1	1	1	0	0	0	0	1	1	0	1	1	3	3	3	3	3	3	2	8	5	2	2	3	2	3	3	3	3	3
488	2	37	2	1	2	6	2	2	90	2	4	2	2	1	1	0	0	0	0	0	0	0	0	0	0	0	0	0	0	0	0	1	1	1	1	1	1	1	10	10	1	1	1	1	1	1	1	1	1
491	2	57	2	1	2	4	1	1	10	1	2	2	2	1	1	0	0	0	0	0	0	0	0	0	0	0	0	0	0	0	0	1	1	1	1	1	1	1	8	8	3	3	3	3	3	3	3	3	3
493	2	66	2	2	1	3	1	1	36	1	3	4	2	1	1	1	1	1	1	1	1	1	1	1	1	1	1	1	1	1	1	2	1	2	2	2	2	1	5	5	1	2	3	5	4	3	3	3	3
495	2	57	3	1	2	3	1	1	16	1	2	1	2	1	1	1	0	1	1	0	0	1	0	0	1	1	0	1	1	1	0	2	2	3	3	4	2	3	8	8	3	3	3	3	3	3	3	3	3
497	2	35	2	2	2	6	1	1	27	1	3	1	1	1	1	1	1	1	1	0	0	0	0	0	1	0	0	1	0	0	0	4	3	4	4	2	3	2	7	7	2	4	4	3	3	3	4	4	4
498	2	49	2	1	1	4	1	1	12	1	2	4	2	1	1	2	0	3	3	2	2	2	0	0	0	0	0	0	0	2	0	4	4	5	5	1	2	4	7	1	5	5	5	5	5	5	5	4	5
499	1	48	2	1	2	4	2	2	40	1	4	2	2	2	1	2	1	2	2	2	1	2	1	0	1	2	2	2	1	2	1	3	2	2	2	3	2	3	5	5	3	3	3	3	3	3	3	2	3
500	2	57	2	2	2	3	1	1	14	1	2	4	2	1	1	0	0	1	1	0	0	1	0	0	0	0	0	0	0	0	0	3	3	3	3	2	3	1	10	10	3	3	3	3	3	3	3	3	3
502	1	21	1	1	2	6	2	1	40	1	2	5	2	1	1	0	0	0	0	0	0	0	0	0	0	0	0	0	0	0	0	4	4	5	4	1	4	1	10	10	4	5	5	3	5	5	5	5	3
503	2	72	2	1	1	5	1	1	10	1	2	1	2	1	1	0	0	1	0	0	0	0	0	0	0	0	0	0	0	0	0	1	1	1	1	1	1	1	4	8	2	2	1	1	1	1	1	3	4
504	2	64	2	1	2	4	1	1	19	1	2	4	2	1	1	1	0	1	0	0	0	2	0	0	0	0	0	0	0	1	0	2	3	2	3	2	5	2	10	9	2	1	1	1	1	2	2	1	2
505	1	55	2	1	2	3	1	1	7	1	2	4	2	1	1	1	0	1	1	0	0	1	1	0	0	1	1	0	0	0	0	3	3	3	4	3	4	2	8	8	4	4	3	3	3	4	4	4	4
506	2	46	2	3	2	5	2	1	25	1	2	1	1	1	1	1	1	2	1	0	1	1	1	0	1	1	1	1	1	1	1	2	2	3	2	3	2	3	5	4	2	3	2	2	2	3	3	3	3
507	2	53	2	1	2	2	1	2	20	1	2	2	2	1	1	2	2	3	3	2	2	3	2	2	3	3	3	3	3	3	3	1	2	1	3	3	1	4	0	0	2	2	2	3	3	2	3	2	3
508	2	60	2	2	2	4	2	1	18	1	1	4	2	1	1	0	0	0	0	0	0	0	0	0	0	0	0	0	0	0	0	2	1	1	1	1	1	1	10	10	1	1	1	1	1	1	1	1	1
509	2	58	2	1	2	4	1	2	26	1	4	4	2	1	1	0	0	0	0	0	0	0	0	0	0	0	0	0	0	0	0	5	5	5	5	1	5	1	5	5	2	1	5	5	5	5	5	5	5
510	1	47	2	1	2	4	1	2	5	1	2	4	2	1	1	1	1	1	1	1	1	1	1	1	1	1	1	1	1	1	1	3	3	3	3	3	3	3	9	9	3	3	3	3	3	3	3	3	3
511	2	72	4	1	2	3	1	1	30	1	4	1	2	1	1	0	0	0	0	0	0	0	0	0	0	0	0	0	0	0	0	4	4	4	4	1	4	1	8	10	3	3	3	4	4	4	4	4	4
512	2	53	2	1	2	2	1	1	10	1	2	4	2	1	1	1	1	1	1	1	1	1	1	1	1	1	1	1	1	1	1	3	3	3	3	3	3	3	6	6	3	3	3	3	3	3	3	3	3
513	1	65	2	2	2	6	2	1	28	1	4	4	2	1	1	0	0	1	0	0	0	0	0	0	0	0	0	0	0	0	0	5	5	4	4	1	4	1	6	10	3	3	4	4	4	4	4	4	4
515	2	34	2	1	1	3	1	2	17	1	2	3	2	2	1	1	0	0	1	1	0	0	0	0	0	0	0	0	0	0	0	4	3	2	4	2	3	2	8	4	3	4	4	4	4	4	4	4	3
516	2	75	2	1	2	1	1	1	14	1	2	4	2	1	1	1	1	1	1	1	1	1	1	1	1	1	1	1	1	1	1	2	2	2	2	2	2	2	8	8	2	2	2	2	2	2	2	2	2
517	1	45	2	4	2	5	2	2	22	1	2	5	2	1	2	0	0	0	0	0	0	0	0	0	0	0	0	0	0	0	0	4	4	3	4	2	3	2	8	8	4	4	4	4	4	4	4	4	4
518	1	59	2	1	2	4	2	1	15	1	2	4	2	1	1	0	0	1	0	0	0	1	0	0	0	0	0	0	0	0	0	3	3	3	3	3	3	3	6	6	2	2	2	2	2	2	2	2	2
520	2	33	1	5	2	6	2	2	5	1	2	3	1	2	1	0	0	0	0	0	0	0	0	0	0	0	0	0	0	0	0	3	3	3	3	3	3	3	8	8	3	3	3	3	3	3	3	3	3
521	2	69	2	1	2	1	2	1	30	1	2	3	2	1	1	1	1	2	0	0	0	0	0	0	0	0	1	1	0	0	0	3	3	3	3	3	3	3	8	8	3	3	3	3	3	3	3	3	3
522	2	49	2	2	2	3	1	1	30	1	2	3	2	1	1	2	1	3	1	1	1	1	1	1	1	1	1	1	1	1	1	3	3	3	3	2	2	2	10	10	3	2	3	2	2	2	2	2	2
523	1	61	2	1	2	4	2	2	8	1	2	5	2	2	1	0	0	1	1	1	0	0	0	0	0	0	0	0	0	0	0	4	4	4	4	2	4	2	7	7	2	4	3	2	3	2	3	3	3
524	2	53	2	3	2	3	1	1	9	1	2	4	2	1	1	0	0	1	1	0	0	1	0	0	0	0	0	0	0	0	0	5	5	5	5	1	5	1	6	8	3	3	4	4	4	4	5	4	4
525	1	45	2	1	2	3	2	2	64	2	4	4	2	1	1	1	1	0	1	0	0	1	1	0	1	0	1	1	1	0	0	2	2	2	3	2	3	3	6	0	3	3	2	3	3	2	4	2	2
527	2	72	4	1	1	4	1	1	30	1	2	4	2	1	1	3	3	0	3	3	0	0	0	0	0	0	0	0	0	0	0	5	5	5	5	5	5	1	10	10	4	4	4	1	4	4	4	4	5
528	1	74	2	1	2	3	1	1	11	1	2	4	2	1	1	0	0	0	0	0	0	0	0	0	0	0	0	0	0	0	0	4	3	4	4	2	4	2	7	5	3	3	4	4	4	3	4	3	3
529	1	69	2	1	2	5	2	1	14	1	3	4	2	1	1	0	0	0	0	0	0	0	0	0	0	0	0	0	0	0	0	4	3	4	4	4	4	4	10	10	4	4	4	4	3	4	4	4	4
531	2	79	4	1	2	1	2	1	14	1	2	4	2	1	1	2	2	2	2	2	1	1	1	1	1	1	1	1	1	1	1	3	3	3	3	3	3	3	10	10	2	4	4	4	4	4	4	4	4
532	1	65	2	1	1	4	1	1	26	1	2	3	2	6	2	0	1	0	1	0	0	1	0	0	1	0	0	0	0	1	0	4	4	4	4	1	4	1	7	7	3	4	3	3	3	3	3	3	3
535	1	60	2	1	2	4	1	1	15	1	2	4	2	4	1	1	0	0	1	0	0	0	0	0	0	0	1	1	0	0	0	4	4	4	4	2	4	2	8	6	2	4	4	3	4	4	4	3	3
536	2	62	2	1	2	4	1	1	28	1	2	1	1	1	1	1	1	0	0	1	0	0	1	0	1	0	1	1	0	1	0	1	2	2	1	2	1	3	8	8	2	2	2	2	2	2	2	2	2
537	1	55	2	2	2	4	1	2	60	1	3	3	2	1	1	1	3	1	3	1	1	1	1	1	1	3	3	3	2	1	2	1	1	1	1	4	1	4	0	0	3	2	5	3	5	3	3	2	4
538	2	57	2	1	2	3	2	1	26	1	2	3	2	1	1	1	1	1	1	1	1	1	1	1	1	1	1	1	1	1	1	2	2	2	2	2	2	2	2	2	2	2	2	2	2	2	2	2	2
539	1	66	2	2	2	5	1	1	16	1	2	4	2	5	1	0	0	0	0	0	0	0	0	0	0	0	0	0	0	0	0	5	5	5	5	1	5	1	3	0	3	2	5	5	5	5	5	5	5
540	1	58	2	2	2	3	2	1	10	1	2	4	2	2	2	0	0	0	0	0	0	0	0	0	1	0	0	0	0	0	0	5	5	4	5	4	4	1	7	3	3	4	2	2	4	4	4	4	3
541	1	58	2	2	2	4	1	1	10	1	2	4	2	4	2	0	0	0	1	0	0	0	0	0	0	0	0	0	0	0	0	5	5	5	5	1	5	1	9	7	2	4	5	5	5	5	5	5	4
542	1	46	2	1	2	4	2	2	60	1	3	3	1	1	1	1	1	1	1	0	1	1	1	1	1	1	1	1	1	1	0	3	3	3	3	3	3	3	6	0	3	3	3	3	3	3	3	3	3
543	1	72	2	1	2	3	1	1	30	1	2	4	2	1	1	0	0	0	0	0	0	0	0	0	0	0	0	0	0	0	0	2	2	2	2	2	2	2	8	8	3	3	3	3	3	3	3	3	3
544	2	63	2	1	2	4	1	1	40	1	4	3	2	1	1	0	0	0	0	0	0	0	0	0	0	0	0	0	0	0	0	5	5	5	5	1	5	1	10	10	1	1	4	4	4	4	4	4	4
545	2	69	2	1	2	4	1	1	11	1	2	4	2	1	1	0	0	1	1	0	0	0	0	0	0	0	0	0	0	1	0	4	4	5	5	1	4	2	9	9	4	4	4	4	4	4	4	4	4
546	1	70	2	1	2	3	1	1	6	1	1	4	2	1	2	1	0	0	0	0	0	0	0	0	2	2	2	2	2	2	1	3	2	3	2	3	2	3	8	10	4	3	3	3	3	3	3	2	3
548	2	41	2	1	2	4	1	1	15	1	2	1	1	1	1	1	0	0	0	0	0	0	0	0	0	0	0	0	0	0	0	4	2	4	3	1	3	1	10	10	3	4	4	4	3	3	4	4	4
552	1	68	2	1	2	2	1	1	64	1	2	4	2	6	1	0	0	0	0	0	0	0	0	0	0	0	0	0	0	0	0	2	2	2	2	2	2	2	10	10	3	3	3	3	3	3	3	3	3
554	2	56	2	1	2	2	1	1	60	2	3	1	2	1	1	0	0	0	0	0	0	0	0	0	0	0	0	0	0	0	0	4	4	4	4	1	4	1	7	7	3	3	4	3	3	4	4	4	4
555	2	58	2	1	1	4	1	1	26	1	2	5	2	1	1	1	1	1	1	0	0	0	1	1	1	0	0	0	0	1	0	4	4	4	4	1	4	3	10	10	2	4	2	4	4	4	2	5	4
557	2	53	2	1	2	3	2	2	7	1	4	2	2	1	1	1	1	3	1	2	1	1	1	0	1	2	2	2	1	2	1	4	3	4	2	4	4	4	2	1	3	2	2	3	3	2	4	2	4
558	2	42	2	1	2	4	2	2	60	1	4	2	2	1	1	1	1	2	2	1	1	1	1	0	1	1	1	1	1	1	1	2	2	2	2	2	2	2	5	6	2	2	3	2	2	2	4	4	4
559	2	46	2	1	2	6	2	2	36	1	3	4	2	1	1	1	1	1	1	1	1	1	1	0	0	0	0	1	1	1	1	3	3	3	3	3	3	3	10	10	4	4	4	4	4	4	4	4	4
560	2	58	2	1	2	4	1	1	22	1	2	4	2	1	1	0	0	0	0	0	0	0	0	0	0	0	0	0	0	0	0	5	5	5	5	1	5	1	10	10	5	5	4	1	5	5	5	5	5
561	1	31	2	2	2	5	2	1	21	1	2	4	2	2	1	1	1	0	1	0	0	0	0	0	0	0	0	0	0	1	0	5	5	5	5	2	5	2	9	1	4	4	3	4	4	4	4	2	5
562	2	68	2	1	2	3	2	1	#NULL!	1	2	4	2	3	1	1	0	0	0	0	0	0	0	0	1	1	1	1	1	1	1	2	2	2	2	2	2	2	9	8	1	1	1	1	1	3	3	4	4
563	2	46	2	2	2	2	1	2	7	1	2	4	2	1	1	1	1	1	1	1	1	0	0	0	0	0	0	0	0	0	0	3	3	3	3	3	3	3	5	5	2	3	3	3	3	3	3	3	3
564	2	25	1	1	2	5	1	2	7	1	2	4	2	2	1	2	0	1	2	0	1	1	1	0	1	0	0	1	0	1	0	3	2	3	2	4	2	3	5	10	2	2	3	2	2	2	3	2	2
565	1	65	2	1	2	3	2	2	24	1	2	4	2	1	1	1	1	1	1	0	1	1	1	1	0	0	0	0	0	0	0	3	3	3	3	3	3	3	8	8	3	3	3	3	3	3	3	3	3
567	1	34	2	2	2	5	2	2	10	1	2	5	2	2	1	0	0	0	0	0	0	0	0	0	0	0	0	0	0	0	0	4	5	4	4	1	5	2	9	9	4	4	5	3	4	3	5	5	4
569	1	67	2	2	2	3	2	1	22	1	2	5	2	6	1	0	0	0	0	0	0	0	0	0	0	0	0	0	0	0	0	1	1	1	1	1	1	1	7	8	1	1	1	1	1	1	1	1	1
571	1	71	2	2	2	5	1	1	30	1	2	1	2	2	1	0	0	0	0	0	0	0	0	0	0	0	0	0	0	0	0	4	3	4	4	3	3	2	10	8	3	3	3	4	3	4	4	4	4
572	1	67	2	1	2	3	2	2	60	2	4	1	2	6	1	1	0	3	3	0	0	2	1	0	0	3	3	3	1	1	0	5	5	5	5	1	5	3	5	5	5	5	5	5	3	5	5	3	5
573	2	64	2	1	2	4	1	1	28	1	2	4	2	1	1	0	1	1	0	0	0	0	0	0	0	0	0	0	0	1	0	4	4	4	4	1	4	1	10	8	4	4	4	4	4	4	4	4	4
574	2	71	4	1	2	3	1	1	50	1	2	4	2	1	1	1	1	1	1	0	1	1	1	0	1	1	1	1	1	1	1	3	3	3	3	3	3	1	8	8	3	3	3	3	3	3	3	3	3
576	2	47	2	1	2	3	2	1	11	1	2	4	2	1	1	1	1	0	0	0	0	0	0	0	0	1	1	1	1	1	1	3	3	3	3	3	3	3	8	5	3	3	4	4	3	4	3	3	3
577	2	73	2	2	2	3	1	1	40	1	4	2	2	1	1	0	3	1	1	1	1	1	1	1	1	1	1	1	1	1	1	3	3	3	3	3	3	3	8	8	3	3	3	3	3	3	3	3	3
578	2	70	2	2	2	6	1	1	21	1	2	4	2	1	1	0	0	0	0	0	0	0	0	0	0	0	0	0	0	0	0	5	5	5	5	1	5	1	10	10	1	1	1	1	4	5	5	5	5
579	1	72	2	1	2	3	1	1	30	1	2	4	2	1	1	1	1	1	1	0	1	0	1	1	0	0	0	0	0	0	0	2	2	2	2	2	2	2	8	8	3	3	3	3	3	3	3	3	3
580	2	67	2	1	2	4	1	1	14	1	2	4	2	1	1	1	0	0	2	1	1	2	2	2	0	0	0	0	0	0	0	4	4	4	4	3	4	1	8	9	4	3	3	3	3	3	3	3	3
582	1	83	2	1	2	6	2	2	30	2	2	4	2	1	1	1	1	1	1	1	1	1	1	1	1	1	1	1	1	1	1	2	2	2	2	2	2	2	2	5	3	3	3	3	3	3	3	3	3
583	1	72	4	2	2	5	1	1	52	1	4	5	1	1	1	1	1	1	1	1	0	2	1	0	1	1	1	1	1	1	1	2	2	2	3	4	2	3	8	9	4	4	4	4	4	4	4	4	4
584	1	62	2	3	2	6	1	1	11	1	2	2	2	2	1	1	1	1	1	1	1	1	1	1	1	1	1	1	1	1	1	4	4	4	4	4	4	2	8	9	4	4	4	4	4	4	4	4	4
585	2	69	2	1	2	4	2	1	11	1	2	4	2	1	1	0	0	0	0	0	0	0	0	0	0	0	0	0	0	0	0	1	1	5	5	5	5	2	0	0	1	5	5	5	5	5	5	5	5
586	2	44	2	1	2	6	1	1	40	1	2	4	2	2	2	0	0	0	1	0	0	1	1	0	1	0	1	0	0	1	0	3	2	2	4	2	2	3	2	2	3	3	4	4	3	3	4	2	3
587	1	58	2	4	2	6	1	1	20	1	2	4	2	1	2	1	1	1	1	1	1	1	1	0	1	1	1	1	1	1	1	3	3	3	3	3	3	1	10	10	3	3	3	3	3	3	3	3	3
588	2	70	4	1	1	3	2	1	24	1	3	2	2	1	1	1	1	1	1	1	1	1	1	0	1	1	1	1	1	1	1	2	2	2	2	2	2	2	8	8	2	2	2	2	2	2	2	2	2
592	2	45	2	2	2	5	1	1	14	1	2	4	1	1	1	0	0	0	0	0	0	0	0	0	0	0	0	0	0	0	0	5	5	5	5	1	5	1	10	10	4	4	4	5	5	5	5	5	5
594	2	47	2	2	2	4	1	1	30	1	2	5	2	1	1	0	0	0	0	0	0	0	0	0	0	0	0	0	0	0	0	5	4	4	5	1	4	1	10	10	5	5	5	5	5	5	5	5	5
595	1	70	2	1	1	4	2	2	24	1	2	4	2	1	1	0	0	0	0	0	0	0	0	0	0	0	0	0	0	0	0	4	5	5	5	1	5	1	10	10	4	4	5	5	5	5	5	5	5
596	2	63	2	1	2	4	2	1	23	1	2	3	1	1	1	0	0	0	0	0	0	0	0	0	0	0	0	0	0	0	0	4	4	3	4	2	4	2	9	8	4	4	4	3	4	3	5	4	5
599	1	41	2	1	2	4	1	1	#NULL!	1	3	4	2	1	1	0	0	0	0	0	0	0	0	0	0	0	0	0	0	0	0	2	2	2	2	2	2	2	3	3	2	2	2	2	2	2	2	2	2
600	2	77	4	1	2	3	1	1	28	1	2	4	2	1	1	0	0	1	1	1	0	0	0	0	0	0	0	0	0	0	0	4	4	4	4	2	4	2	8	8	4	4	4	4	4	4	4	4	4
601	1	68	2	1	2	4	2	1	24	1	2	4	2	3	1	0	0	3	2	0	0	0	1	0	1	0	1	2	0	0	1	1	1	1	2	1	2	2	3	3	2	3	3	3	3	3	3	3	3
602	2	68	2	1	2	1	1	2	25	1	2	5	2	1	1	2	1	1	2	1	1	1	0	0	1	0	1	1	1	1	1	2	1	2	2	2	3	2	5	0	1	1	1	1	5	5	5	5	4
603	2	50	2	1	2	5	1	1	7	1	2	4	2	1	1	0	0	0	0	0	0	0	0	0	0	0	0	0	0	0	0	5	5	3	5	1	5	1	8	5	1	1	5	5	5	5	5	5	5
605	2	58	2	1	2	4	1	1	22	1	2	3	2	1	1	1	0	2	1	0	1	1	0	0	1	0	0	0	0	1	0	4	4	4	4	2	4	4	8	10	3	3	3	3	3	3	3	3	3
606	1	59	2	2	2	4	2	2	30	1	2	3	2	3	1	0	0	0	0	0	0	0	0	0	0	0	0	0	0	0	0	4	4	4	4	4	3	4	2	10	4	4	4	4	4	4	4	4	4
607	2	54	2	1	1	3	1	1	45	1	3	3	2	1	1	0	0	1	1	0	0	0	1	0	1	1	1	1	1	1	1	3	3	3	3	3	3	3	5	6	3	3	3	4	4	4	4	4	4
608	1	50	2	2	2	3	2	1	21	1	2	2	2	2	1	1	1	1	2	1	3	2	2	1	1	1	2	1	1	1	1	2	1	2	2	3	3	3	3	5	2	3	3	3	2	2	4	4	3
609	2	71	2	1	2	5	2	1	25	2	4	2	2	1	1	1	1	1	1	1	1	1	1	0	1	1	1	1	1	1	0	1	1	1	1	4	1	4	0	0	1	1	3	3	3	3	3	2	3
610	2	84	4	2	2	3	1	1	60	2	2	2	1	1	1	0	0	0	0	0	0	0	0	0	0	0	0	0	0	1	0	5	5	5	5	1	5	1	5	5	3	3	3	3	3	3	3	3	3
611	1	58	2	1	2	4	2	2	29	1	2	4	2	6	2	0	0	0	0	0	0	0	0	0	0	0	0	0	0	0	0	1	1	1	1	1	1	1	2	3	1	1	1	1	1	1	1	1	1
612	1	57	2	1	2	4	1	2	20	1	2	2	2	1	1	1	1	1	1	1	1	1	1	1	2	2	2	2	2	2	2	3	3	3	3	3	3	3	9	9	3	3	3	3	3	3	3	3	3
613	2	64	2	1	2	4	1	2	31	2	2	4	2	1	1	3	2	3	3	2	2	1	1	0	3	2	2	2	2	1	1	1	1	1	1	1	1	4	8	8	3	3	4	4	4	4	4	4	4
614	1	49	2	3	2	5	2	2	26	1	2	3	2	2	1	0	0	0	0	0	0	0	0	0	0	0	0	0	0	0	0	3	3	3	3	3	3	2	5	5	3	3	3	3	3	3	3	3	3
615	1	68	2	1	1	3	2	1	20	1	3	4	2	1	1	0	0	0	1	1	0	0	0	0	1	0	0	0	0	1	0	3	2	4	4	3	4	2	5	0	2	4	4	4	4	4	4	4	4
618	1	55	2	2	2	3	1	2	10	1	2	1	2	4	1	1	1	0	2	2	2	1	1	0	1	1	2	2	2	2	2	3	3	3	3	3	3	3	10	10	3	3	3	3	3	3	3	4	3
619	2	57	2	1	#NULL!	3	1	#NULL!	#NULL!	1	2	4	2	1	1	0	0	0	0	0	0	0	0	0	0	0	0	0	0	0	0	4	4	4	4	1	4	1	7	7	3	3	4	3	3	4	4	4	4
620	2	58	2	1	2	3	2	1	15	1	2	4	2	1	1	0	0	0	0	0	0	0	0	0	0	0	0	0	0	0	0	5	5	5	5	5	5	5	10	10	1	1	1	1	1	1	1	1	1
621	1	62	2	1	2	3	1	1	15	1	2	4	2	6	1	0	0	0	0	0	0	0	0	0	0	0	0	0	0	0	0	1	1	1	1	1	1	1	10	10	1	1	1	1	1	4	4	1	4
622	1	41	2	4	2	5	1	1	15	1	2	1	2	2	1	0	0	0	0	0	0	1	1	0	0	0	0	0	0	1	0	4	4	4	3	4	4	3	7	7	3	4	4	4	4	4	4	4	4
624	2	67	2	1	2	3	2	1	30	1	2	5	2	1	1	0	0	0	0	0	0	0	0	0	0	0	0	0	0	1	0	4	4	4	4	2	4	2	8	10	2	2	2	2	2	2	2	2	2
625	1	41	2	1	2	4	1	1	15	1	2	4	2	2	1	0	0	0	0	0	0	1	1	0	0	0	0	0	0	1	0	4	4	4	3	4	4	3	7	7	3	4	4	4	4	4	4	4	4
629	2	70	2	1	1	3	1	1	20	1	4	2	2	1	1	0	0	0	0	0	0	0	0	0	0	0	0	0	0	0	0	4	4	4	4	4	4	4	10	10	4	4	4	4	4	4	4	4	4
631	2	50	2	1	2	4	2	1	40	1	2	2	2	1	1	1	1	1	1	1	1	2	2	1	1	1	1	1	1	1	1	2	2	2	3	3	2	4	10	10	4	3	4	4	4	4	4	5	4
632	1	67	2	1	2	4	1	1	60	1	2	4	2	6	2	1	1	3	0	0	0	0	0	0	0	0	0	0	0	0	0	5	5	5	5	5	5	1	8	9	3	3	3	3	3	3	3	3	3
633	2	64	2	2	1	4	2	2	36	1	4	3	2	1	1	0	0	0	1	0	0	0	0	0	1	1	0	1	0	0	0	4	4	4	4	1	5	1	8	10	4	4	5	5	4	5	5	5	4
635	2	62	2	1	2	4	2	1	40	1	2	2	1	1	1	1	0	1	1	0	0	1	0	0	1	1	1	1	1	1	0	5	5	5	5	5	5	5	7	8	2	2	2	2	2	5	5	5	5
638	2	61	2	1	2	3	2	2	5	1	2	1	1	1	1	0	0	0	0	0	0	0	0	0	0	0	0	0	0	0	0	3	4	4	4	2	4	3	9	9	4	5	4	4	4	5	5	4	4
639	1	65	2	3	2	6	1	1	20	1	2	4	2	1	1	0	0	0	0	0	0	0	0	0	0	0	0	0	0	0	0	4	4	4	4	2	4	1	10	9	4	4	5	5	5	4	4	4	4
640	1	71	2	1	2	3	2	1	7	1	2	3	2	2	2	0	0	0	0	0	0	0	0	0	0	0	0	0	0	0	0	1	1	1	1	1	1	1	9	6	2	2	2	2	2	2	2	2	2
641	2	71	2	2	2	3	2	1	12	1	2	5	2	1	1	0	0	0	0	0	0	0	0	0	0	0	0	0	0	0	0	5	5	5	5	5	5	5	8	10	3	3	3	3	3	3	3	3	3
642	2	62	2	1	2	6	2	1	32	1	2	2	2	1	1	0	0	2	2	0	0	1	0	0	1	0	1	0	0	1	0	4	5	4	5	4	4	3	7	10	4	4	5	4	4	4	4	4	4
643	2	52	2	1	2	3	1	2	16	1	3	3	2	1	1	0	0	0	0	0	0	0	0	0	0	0	0	0	0	0	0	4	1	4	4	1	4	1	8	8	3	1	4	4	4	4	4	4	4
644	2	59	2	2	2	3	2	2	24	1	2	4	2	1	1	0	0	0	1	0	0	0	0	0	0	0	1	0	0	0	0	5	4	5	4	2	4	1	4	0	4	1	5	4	3	3	4	5	3
645	1	64	2	1	2	4	2	2	40	1	3	3	2	3	1	0	1	1	1	1	1	1	1	0	1	1	1	1	1	1	1	2	3	3	3	3	3	3	5	3	3	3	3	3	3	3	4	3	3
646	1	43	2	1	2	4	1	1	18	1	2	4	2	5	1	2	1	1	1	1	1	1	1	1	1	1	1	2	1	1	1	4	3	3	4	3	3	2	5	10	4	4	4	4	5	5	5	4	4
647	1	74	2	3	2	2	2	1	28	1	2	4	2	3	1	0	0	0	0	0	0	0	0	0	0	0	0	0	0	0	0	1	1	5	4	1	5	1	0	0	4	3	5	5	5	5	5	5	5
648	1	58	2	2	2	4	1	1	15	1	2	5	2	5	2	1	0	1	1	0	0	0	0	0	0	0	0	1	1	1	0	5	5	5	5	3	4	3	3	1	1	5	5	5	5	5	5	5	5
650	2	58	2	1	2	4	2	2	41	1	2	2	2	1	1	1	1	1	2	1	1	1	0	0	0	0	1	1	1	2	0	2	2	2	2	4	2	4	8	8	3	3	3	3	3	3	3	3	3
651	1	71	2	2	3	6	1	1	26	1	2	5	2	1	1	0	0	0	0	0	0	0	0	0	0	0	0	0	0	0	0	4	4	4	4	2	4	2	10	10	2	4	4	4	4	4	4	4	4
652	2	53	2	2	2	4	1	1	45	1	4	3	2	1	1	2	1	2	2	1	1	1	0	1	1	1	1	1	1	1	1	3	3	4	4	2	4	4	10	0	4	4	4	4	4	4	4	4	4
653	1	84	2	1	2	2	2	1	35	1	2	3	2	1	1	1	1	2	1	0	0	2	0	0	0	1	1	1	1	1	1	3	3	3	3	3	3	1	5	5	3	3	3	3	3	3	3	3	3
655	2	65	2	4	2	4	1	1	30	1	2	3	2	1	1	0	0	0	0	0	1	2	2	1	0	1	1	1	1	1	1	2	2	2	3	3	1	4	2	2	2	3	3	4	5	2	4	1	2
656	1	58	2	1	2	5	2	2	11	1	1	5	2	3	2	0	0	0	0	0	0	0	0	0	0	0	0	0	0	0	0	2	2	2	2	2	2	2	7	10	4	4	4	4	4	4	4	4	4
657	2	70	4	1	2	3	2	1	20	1	2	1	2	1	1	1	0	0	1	0	1	0	0	1	0	1	0	2	0	0	0	4	3	3	4	3	3	4	8	7	4	5	3	4	5	4	3	3	3
658	2	80	2	4	2	6	1	1	25	1	2	2	1	1	1	0	0	1	3	0	0	0	0	0	1	0	0	0	0	0	0	3	3	3	3	3	3	3	10	10	3	4	4	5	4	5	5	5	4
659	2	59	2	4	2	6	2	1	23	1	3	4	2	1	1	0	0	0	0	0	0	0	0	0	0	0	0	0	0	0	0	4	4	4	4	2	4	2	5	0	3	3	4	4	4	4	4	3	4
660	1	65	2	2	2	6	2	1	20	1	2	4	2	1	2	0	0	3	0	0	0	0	0	0	0	0	0	0	0	0	0	5	5	5	5	1	5	1	3	3	5	5	5	5	4	4	4	4	5
661	1	55	2	2	2	4	1	1	60	1	2	4	2	6	1	0	0	3	0	0	0	1	0	0	0	0	0	0	0	0	0	5	5	5	5	1	5	1	8	10	4	5	5	5	5	4	5	5	5
662	2	40	2	1	2	4	1	1	15	1	2	4	2	1	1	0	0	0	0	0	0	0	0	0	0	0	0	0	0	0	0	4	5	5	4	1	4	1	10	10	4	4	5	5	5	5	5	5	5
663	1	69	4	1	1	3	1	1	12	1	4	4	2	4	1	0	1	3	3	3	1	1	0	0	0	0	0	0	0	0	0	2	2	4	3	4	4	3	6	8	5	5	5	5	5	5	5	5	5
664	2	46	2	2	2	6	2	2	24	1	2	3	2	1	1	0	0	0	0	0	0	0	0	0	0	0	0	0	0	0	0	4	4	4	4	2	4	2	8	8	2	3	4	2	3	4	3	3	4
665	2	39	2	1	2	5	1	1	7	1	2	4	2	1	1	0	0	0	0	0	0	0	0	0	0	0	0	0	0	0	0	4	4	4	4	1	4	1	8	8	3	4	4	4	4	4	4	4	4
666	1	51	2	4	2	4	1	2	7	1	2	4	2	5	2	1	0	1	1	0	0	1	0	0	0	0	1	1	0	1	0	2	2	2	2	1	2	1	3	5	3	2	3	2	2	3	3	2	3
667	1	37	2	2	2	6	2	1	25	1	2	4	2	2	1	1	0	0	0	0	0	0	0	0	0	0	0	0	0	0	0	2	1	2	4	4	1	1	8	8	3	3	1	1	1	1	1	1	1
668	1	55	2	1	2	3	1	1	15	1	4	2	2	1	2	1	1	2	1	1	1	2	0	0	1	0	1	0	1	2	1	2	1	3	2	5	3	4	3	5	2	1	3	4	4	2	3	2	4
670	2	46	1	1	1	5	1	1	7	1	2	3	2	1	1	0	0	0	0	0	0	1	0	0	1	0	1	1	1	1	0	3	3	3	3	3	3	3	5	5	3	3	3	3	3	3	3	3	3
671	2	60	2	1	2	4	2	1	21	1	2	4	2	1	1	2	1	1	2	0	1	1	1	1	1	3	3	3	1	1	0	3	2	3	3	3	2	3	6	6	4	3	4	4	4	4	4	4	4
672	2	42	2	2	2	3	1	2	11	1	2	1	1	1	1	0	0	0	1	0	1	0	0	0	1	0	1	0	1	1	0	2	2	3	5	3	3	3	8	2	5	5	5	5	5	5	5	4	5
673	2	62	2	1	1	4	1	1	23	1	2	4	2	1	1	0	0	3	2	0	0	0	0	0	0	0	0	0	0	0	0	5	5	4	5	1	5	1	8	8	3	4	4	5	5	5	5	5	4
674	1	66	2	2	2	6	1	1	19	2	2	4	2	3	1	0	0	1	1	0	0	0	0	0	0	0	0	0	0	1	0	4	4	4	4	1	4	2	9	9	4	4	5	5	5	5	5	5	5
676	1	79	2	2	2	4	2	1	9	1	2	4	2	6	1	0	0	0	1	0	0	0	0	0	0	0	0	0	0	0	0	4	4	4	4	2	4	4	7	7	2	3	3	3	3	3	3	3	3
677	1	65	2	1	2	3	1	1	8	1	2	3	2	1	2	1	1	1	1	1	1	0	0	0	2	1	1	1	0	1	1	5	5	5	5	1	5	3	0	0	1	1	3	3	3	4	3	3	3
678	2	34	2	2	2	6	1	1	2	1	2	4	2	1	1	0	0	0	1	0	0	0	0	0	0	0	0	0	0	0	0	2	2	3	3	3	3	4	5	8	3	3	2	2	2	3	2	2	3
680	1	52	2	1	2	4	2	2	60	1	2	3	2	3	2	3	3	3	3	0	1	2	0	0	2	2	3	3	1	1	0	3	4	4	4	4	3	2	8	2	3	4	4	3	5	5	5	5	5
681	1	72	2	2	2	3	2	1	10	1	2	4	2	1	1	0	0	0	0	0	0	0	0	0	0	0	0	0	0	0	0	4	4	4	4	1	4	1	9	9	3	3	3	4	4	4	4	4	4
682	2	24	1	2	2	5	2	1	15	1	2	4	2	1	1	0	0	0	0	0	0	0	0	0	0	0	0	0	0	0	0	4	4	4	4	1	4	2	8	9	2	3	3	2	2	3	3	4	4
683	2	34	2	3	2	6	1	1	35	1	2	4	2	2	1	0	0	1	0	0	0	0	0	0	0	0	0	0	0	0	0	2	2	3	2	4	2	4	4	8	4	3	5	4	4	3	5	4	3
684	2	52	2	1	2	4	1	2	22	1	3	3	2	1	1	1	0	1	1	1	0	1	0	0	1	0	1	1	1	1	0	3	3	3	3	2	3	2	5	0	2	1	2	3	2	2	3	3	3
685	2	58	2	1	1	4	1	1	28	1	2	4	2	1	1	0	0	3	0	0	3	0	0	0	1	1	1	1	0	0	0	4	4	4	4	4	4	2	5	5	2	2	1	3	3	3	3	3	4
686	1	52	2	1	2	4	1	1	30	1	2	4	2	1	1	0	0	0	0	0	0	0	0	0	0	0	1	1	0	1	0	3	2	3	3	3	3	3	3	3	2	3	4	3	3	3	4	3	3
687	2	64	2	1	2	4	2	1	10	1	2	1	2	1	1	0	0	0	0	0	0	0	0	0	0	0	0	0	0	0	0	1	1	3	2	2	2	2	9	8	3	4	4	4	4	4	4	4	4
688	2	59	2	1	2	4	2	1	65	1	2	4	2	1	1	1	1	0	1	0	1	1	0	1	0	1	1	0	0	0	0	4	4	4	4	3	3	3	10	10	4	3	3	3	3	3	3	3	3
689	2	37	2	4	2	6	1	1	37	1	2	4	2	2	1	1	0	1	1	1	1	0	0	0	1	0	1	1	0	1	0	4	4	4	4	2	4	3	10	10	4	4	4	4	3	4	4	4	4
690	1	74	1	1	2	3	2	1	26	1	4	1	2	2	2	0	0	0	0	0	0	0	0	0	0	0	0	0	0	0	0	4	1	4	4	3	1	2	9	9	3	3	3	3	3	3	3	3	3
691	2	46	2	2	2	6	2	2	14	1	2	4	2	1	1	0	0	2	1	0	1	0	0	0	0	0	0	0	0	0	0	4	4	4	4	2	4	2	6	8	3	4	4	4	4	4	4	4	4
692	2	66	4	1	2	4	1	1	27	1	2	2	2	1	1	0	0	1	0	2	2	1	1	0	0	0	0	0	0	0	0	1	4	4	4	4	4	2	5	5	4	4	4	4	4	4	4	4	4
693	2	36	2	6	2	6	1	1	45	1	2	5	2	2	1	0	0	0	0	0	0	0	0	0	0	0	0	0	0	0	0	1	1	1	1	1	1	1	5	8	3	4	3	3	3	3	3	3	3
694	2	70	2	1	2	2	2	1	68	1	2	1	2	1	1	0	0	0	0	0	0	0	0	0	0	0	0	0	0	0	0	4	4	4	4	4	4	2	9	9	4	4	4	4	4	4	4	4	4
695	1	47	3	1	1	3	1	1	7	1	2	5	2	1	1	0	0	1	1	0	0	1	0	0	0	0	0	0	0	0	0	3	3	4	3	2	3	2	6	6	3	3	5	3	3	3	3	3	3
696	1	89	4	3	1	5	1	1	20	1	2	4	2	1	2	0	0	2	1	1	0	1	1	0	1	0	0	0	0	0	0	4	3	4	4	1	4	2	8	5	2	2	2	2	2	2	2	4	3
697	2	72	4	1	2	4	2	2	14	1	2	5	2	1	1	0	0	1	1	0	0	0	0	0	0	0	0	0	0	1	0	5	5	5	5	5	5	5	8	8	2	4	4	4	4	4	4	4	4
699	1	64	2	1	2	4	1	1	7	1	2	4	2	2	1	0	0	0	0	0	0	0	0	0	0	0	0	0	0	0	0	5	5	5	5	1	5	3	10	8	5	5	5	5	5	5	5	5	5
700	2	59	2	1	2	3	1	1	9	1	2	4	2	1	1	1	1	1	1	1	1	1	1	1	1	1	1	1	1	1	0	3	3	3	3	3	3	3	8	8	3	3	3	3	3	3	3	3	3
701	2	48	2	1	2	3	2	2	#NULL!	1	2	5	2	1	1	0	0	0	0	0	0	0	0	0	0	0	0	0	0	0	0	1	1	1	1	1	1	1	8	10	5	5	5	5	5	5	5	5	5
702	1	70	2	1	2	1	1	1	60	1	4	4	2	1	1	1	1	1	1	0	1	1	1	0	1	1	1	1	1	1	0	3	3	3	3	3	3	1	8	8	3	3	3	3	3	3	3	3	3
703	2	71	2	1	2	5	2	1	20	1	2	2	2	1	1	0	0	0	0	0	0	0	0	0	0	0	0	0	0	0	0	3	3	3	3	3	3	1	10	10	3	3	3	3	3	3	3	3	3
704	1	68	2	1	2	4	1	1	25	1	2	4	2	6	1	0	0	0	0	0	0	0	0	0	0	0	0	0	0	0	0	5	5	5	5	1	5	2	10	10	3	5	5	5	5	5	5	5	5
706	2	65	2	1	2	5	2	1	20	1	2	2	2	1	1	0	0	0	0	0	0	0	0	0	0	0	0	0	0	0	0	5	5	5	5	1	5	1	10	0	4	3	5	5	5	5	5	5	5
707	1	25	1	2	2	6	2	2	20	1	2	4	2	1	1	0	0	0	1	0	0	0	0	0	0	0	0	0	0	0	0	2	2	2	2	2	2	2	7	7	3	3	3	3	3	3	3	3	3
708	2	69	2	1	2	3	1	1	17	1	4	4	2	1	1	0	0	2	0	0	0	0	0	0	0	0	0	0	0	0	0	5	5	5	5	1	5	1	1	10	5	5	5	5	5	5	5	3	5
709	2	39	2	3	2	6	1	1	8	1	2	2	2	1	1	1	1	1	0	0	1	1	0	0	0	0	0	0	0	0	0	2	2	1	2	4	2	4	2	1	2	2	3	2	3	2	3	3	2
711	2	62	2	1	2	4	1	1	14	1	2	3	2	1	1	1	1	1	1	1	1	1	1	1	1	1	1	1	1	1	1	2	2	2	2	2	2	2	10	10	3	3	3	3	3	3	3	3	3
712	1	37	2	1	2	4	1	1	15	1	2	4	2	2	1	1	1	1	1	1	1	1	1	1	1	0	1	2	1	1	1	2	2	2	2	3	3	3	8	6	3	3	3	3	3	3	3	2	3
713	2	33	1	1	3	5	1	1	35	1	2	4	2	2	2	1	1	1	2	1	1	1	0	1	1	1	1	1	1	1	1	2	2	2	2	3	2	2	4	4	3	2	3	3	3	2	3	2	2
714	2	51	2	4	2	5	2	2	24	1	2	2	2	1	1	0	0	0	0	0	0	0	0	0	0	0	0	0	0	0	0	4	4	5	5	1	5	2	9	8	4	4	5	5	5	5	5	5	4
715	2	35	3	5	2	6	2	2	34	1	3	1	1	1	1	1	0	0	0	0	0	0	0	0	0	0	0	0	0	0	0	2	1	2	2	2	2	4	3	3	2	1	2	2	2	2	2	2	2
717	1	68	2	1	2	3	2	2	14	1	2	4	2	1	1	1	0	0	1	0	0	0	1	0	0	0	0	0	1	1	0	2	1	2	2	3	2	3	6	6	3	3	3	3	2	3	3	3	5
718	2	70	2	1	2	4	1	1	16	1	2	3	2	1	1	1	0	1	1	1	1	1	0	0	0	0	1	1	0	1	0	4	4	3	4	3	4	3	8	8	3	4	4	4	4	4	3	4	4
719	2	40	2	1	1	4	1	1	62	2	2	4	2	2	1	3	2	2	2	2	3	3	2	1	2	2	2	2	2	2	1	2	2	2	2	3	2	4	5	5	2	3	2	2	2	2	3	3	3
720	1	58	2	2	2	5	1	2	16	1	2	3	2	1	2	1	0	1	1	1	1	1	1	0	0	1	1	1	1	1	0	4	4	4	4	4	4	3	5	6	3	3	2	3	4	3	4	4	4
721	1	65	2	2	2	5	1	2	21	1	2	3	2	1	2	0	0	1	0	0	0	0	0	0	0	0	0	0	0	0	0	5	5	5	5	1	4	1	10	10	4	5	4	4	4	5	5	5	4
723	2	60	2	1	2	3	1	1	25	1	4	4	2	1	1	0	0	3	3	0	0	0	0	0	3	0	0	0	0	0	0	5	5	5	5	1	5	2	8	8	5	5	5	5	5	5	5	5	5
728	2	47	2	4	2	6	1	1	21	1	2	4	2	2	1	1	1	1	1	0	0	0	0	0	0	0	0	0	0	1	0	5	5	4	5	2	4	3	6	5	4	4	5	5	5	5	5	5	5
729	1	71	2	5	2	5	2	1	20	1	2	2	2	1	1	1	0	0	1	0	0	0	0	0	0	0	0	0	0	0	0	5	5	5	5	1	1	1	8	8	3	1	5	3	5	5	5	5	5
730	2	73	2	1	1	6	1	1	#NULL!	1	2	4	2	1	1	0	0	0	0	0	0	0	0	0	0	0	0	0	0	0	0	1	4	4	4	1	4	1	9	9	4	1	4	4	4	4	4	4	4
731	2	63	2	2	2	3	1	1	23	1	2	3	1	1	1	0	1	1	0	0	1	1	1	0	1	1	1	1	1	2	0	3	3	3	3	3	3	2	6	5	5	3	2	3	3	3	3	4	3
732	2	56	2	1	2	5	1	1	7	1	2	4	2	1	1	0	0	1	0	0	0	0	0	0	0	0	0	0	0	0	0	4	4	4	4	1	4	1	10	8	4	4	4	4	4	4	4	4	4
733	2	58	2	1	2	4	1	1	9	1	2	4	2	1	1	0	0	0	0	0	0	0	0	0	0	0	0	0	0	0	0	5	5	5	5	1	5	1	10	10	3	5	5	5	5	5	5	5	5
734	1	49	1	1	2	4	2	1	14	1	2	3	2	2	1	1	1	2	1	0	0	1	1	1	1	2	1	1	1	1	1	2	2	2	2	4	2	3	10	10	2	2	2	2	2	3	2	4	3
735	2	72	2	1	1	2	1	1	17	1	2	3	2	1	1	1	1	1	1	1	1	1	1	1	1	1	1	1	1	1	1	2	2	2	2	2	2	2	8	8	3	3	3	3	3	3	3	3	3
736	2	30	1	1	3	6	1	2	5	1	3	4	2	1	1	0	0	0	0	2	0	1	0	0	0	0	0	0	0	0	0	5	5	5	5	1	5	2	9	10	2	2	3	3	3	5	5	5	5
737	1	70	2	3	2	5	1	1	30	2	2	5	2	1	1	0	0	0	0	0	0	0	0	0	0	0	0	0	0	0	0	1	1	1	1	1	1	1	6	5	1	1	1	1	1	5	4	3	3
738	2	69	2	1	2	3	1	1	15	1	2	4	2	1	1	0	0	0	0	0	0	0	0	0	0	0	0	0	0	0	0	3	3	3	3	3	3	3	10	10	3	3	3	3	3	3	3	3	3
739	2	64	2	2	2	4	1	1	20	1	2	2	2	1	1	1	2	0	0	1	0	0	0	2	0	1	1	2	1	1	1	2	2	3	4	3	2	3	5	5	2	3	2	4	4	3	4	3	3
740	2	64	2	2	2	4	1	1	4	1	2	1	2	1	1	1	1	2	1	0	0	1	1	0	0	0	1	1	0	1	0	3	3	3	3	3	3	3	8	9	3	3	3	3	3	3	3	4	4
741	2	51	4	1	2	5	1	1	14	1	2	5	2	1	2	1	1	1	1	0	1	0	0	0	0	0	1	0	0	0	0	4	4	4	4	3	4	3	8	7	4	4	4	4	4	4	4	4	4
742	1	73	4	1	2	4	2	1	10	1	1	4	2	2	2	0	0	1	1	0	0	0	0	0	0	0	0	0	0	0	0	5	5	5	5	1	5	1	8	10	5	5	5	5	5	5	5	5	5
743	2	74	2	1	2	2	2	1	20	1	1	4	2	3	1	0	0	0	3	0	0	0	0	0	0	0	0	0	0	1	0	5	5	5	5	1	5	1	10	10	5	5	5	5	5	5	5	5	5
744	1	38	2	1	2	3	2	1	25	1	2	4	2	2	1	1	1	2	2	2	2	2	2	2	1	1	1	1	1	1	1	2	2	2	4	1	4	4	1	2	2	2	2	2	2	2	2	2	2
745	2	79	2	1	2	4	1	1	15	1	3	3	2	1	1	1	1	2	2	1	1	1	1	1	1	1	1	1	1	1	1	3	3	3	3	3	4	3	5	8	2	4	3	3	3	3	3	3	3
746	2	67	2	1	2	6	1	1	24	1	2	5	2	1	1	0	0	0	2	0	0	0	0	0	0	0	0	0	0	0	0	5	5	5	5	2	5	3	8	9	4	4	4	4	4	5	5	5	5
747	1	70	2	2	2	4	2	1	16	2	3	4	2	1	1	2	0	1	1	1	0	1	2	0	1	1	1	0	1	2	0	2	2	2	5	4	4	4	8	8	4	4	4	4	4	4	4	4	5
748	1	42	2	1	2	6	2	1	21	1	3	2	2	4	1	1	1	1	1	1	2	2	1	1	1	1	1	1	1	2	1	1	1	1	1	1	1	1	10	8	4	4	4	4	4	4	4	4	4
750	2	68	4	1	2	3	1	1	30	1	2	4	2	1	1	1	0	0	0	0	0	0	0	0	0	0	0	0	0	0	0	5	4	4	5	4	4	4	7	6	5	4	4	4	4	4	4	4	4
751	1	63	4	1	2	3	2	2	30	1	2	1	2	1	1	0	0	1	0	0	1	1	0	0	1	0	0	0	1	1	0	4	4	4	4	4	4	4	7	8	2	4	4	2	4	3	4	4	4
754	1	52	2	1	2	3	1	1	30	1	2	4	2	3	1	0	0	0	0	0	0	1	0	0	1	0	0	0	0	1	0	3	3	3	3	1	2	2	8	8	3	3	3	3	3	3	3	3	3
755	1	51	2	2	2	4	1	1	13	1	2	3	2	1	1	0	0	0	0	0	0	0	0	0	0	0	0	0	0	0	0	5	4	4	5	1	5	1	10	10	4	5	5	5	5	5	5	5	5
756	2	70	2	2	2	5	1	1	30	1	2	4	2	1	1	1	0	1	2	1	0	0	0	0	1	0	0	0	0	0	0	5	5	5	5	1	5	1	5	8	4	5	5	5	5	5	5	5	5
758	2	45	2	1	2	3	2	2	14	1	2	4	2	2	1	0	0	0	0	0	0	0	0	0	0	0	0	0	0	0	0	4	4	4	4	2	4	2	10	10	3	4	4	3	4	4	4	4	4
759	2	63	2	2	1	4	1	2	20	1	4	2	2	1	1	2	0	0	0	0	0	0	0	0	2	0	0	0	0	0	0	4	4	4	4	1	4	1	10	10	4	1	4	4	4	4	4	4	4
760	2	60	2	1	2	3	2	1	7	1	2	3	2	1	1	1	0	0	1	0	1	0	1	0	0	0	1	0	0	0	1	5	4	4	5	4	3	3	7	8	4	3	3	3	3	3	3	3	3
761	1	56	2	1	2	4	1	2	15	1	2	4	2	1	1	1	0	2	2	2	1	1	1	0	1	1	1	2	2	2	1	4	3	3	3	3	3	3	5	5	3	4	4	4	3	3	3	4	4
762	2	65	2	2	2	3	1	1	25	1	2	5	1	1	1	0	0	0	0	0	0	0	0	0	0	0	0	0	0	0	0	4	4	4	4	4	4	4	10	10	3	3	3	3	3	3	3	4	3
764	2	54	2	1	1	3	2	1	7	1	2	3	2	1	1	0	0	0	0	0	0	0	0	0	0	0	0	0	0	0	0	4	4	4	4	2	1	1	5	5	3	3	4	3	3	4	3	4	3
765	1	56	2	1	2	4	1	1	15	2	4	4	2	6	2	0	0	1	1	0	0	1	0	0	1	1	1	3	0	1	0	3	2	1	1	3	2	3	5	9	4	3	2	4	5	5	4	3	4
766	1	71	2	1	1	4	2	1	36	1	2	4	2	5	1	0	0	2	0	0	0	0	0	0	0	0	0	0	0	0	0	2	2	4	4	1	4	1	0	0	1	1	3	1	4	1	4	4	4
767	1	77	2	3	2	4	2	1	14	1	2	4	2	1	2	0	0	0	0	0	0	0	0	0	0	0	0	0	0	0	0	5	5	5	5	1	5	1	8	8	3	5	5	5	4	4	4	5	5
768	2	61	2	1	1	2	2	2	30	1	4	2	2	1	1	2	2	3	3	3	3	3	2	3	3	3	2	2	2	2	2	2	4	4	4	3	5	5	1	0	4	3	4	4	5	5	5	1	5
769	2	59	2	1	2	4	1	1	23	1	2	4	2	1	1	1	0	1	1	1	1	1	0	0	0	0	0	0	0	0	0	1	1	1	1	1	1	1	10	10	2	2	2	2	2	2	2	2	2
770	2	73	2	2	2	4	1	1	30	1	2	2	2	1	1	0	1	1	1	1	1	1	0	0	1	0	1	1	1	1	1	3	3	3	3	3	3	3	6	8	3	3	3	3	3	3	3	3	3
772	2	52	2	1	2	3	2	1	7	1	1	4	2	1	1	0	0	0	0	0	0	0	0	0	0	0	0	0	0	0	0	5	5	5	5	5	5	5	9	8	3	3	3	3	3	3	3	3	3
773	2	63	2	1	2	4	2	2	30	1	2	4	2	3	1	3	3	0	1	0	3	3	0	3	3	3	2	2	3	2	3	3	3	3	3	3	3	3	5	3	2	2	2	2	2	2	3	3	3
774	1	61	2	1	2	4	2	1	40	1	3	4	2	1	1	1	0	2	1	0	0	1	0	0	0	0	0	1	0	1	0	4	5	4	4	2	4	2	6	6	3	3	4	4	4	4	4	3	3
775	1	27	2	2	2	3	2	2	18	1	2	3	2	2	2	1	1	1	1	1	1	0	0	0	1	1	1	1	0	1	0	2	2	2	3	2	3	4	7	8	4	4	3	3	3	4	4	4	4
776	2	58	2	1	2	3	1	1	20	1	2	4	2	1	1	3	0	3	3	3	3	3	3	0	3	3	3	3	3	3	0	2	4	4	2	4	4	4	8	10	5	5	5	5	5	5	5	5	5
777	2	75	2	1	2	4	2	1	45	1	2	5	2	1	1	0	0	0	0	0	0	0	0	0	0	0	0	0	0	0	0	4	4	4	4	2	4	2	10	10	4	4	4	3	4	4	4	4	4
778	2	74	2	1	2	2	2	1	41	1	2	4	2	1	1	0	0	0	0	0	0	0	0	0	0	0	0	0	0	0	0	4	4	4	4	4	4	2	10	10	2	3	3	3	3	3	3	4	5
779	2	74	2	1	2	4	2	1	41	1	2	4	2	1	1	0	0	0	0	0	0	0	0	0	0	0	0	0	0	0	0	4	4	4	4	4	4	2	10	10	2	3	3	3	3	3	3	4	5
780	2	57	2	1	2	4	1	1	15	1	2	1	2	1	1	2	1	2	2	0	0	0	0	0	0	0	0	0	0	0	0	4	4	4	4	4	4	2	9	5	4	4	4	4	4	4	4	4	4
781	1	67	2	1	#NULL!	3	1	#NULL!	4	1	2	4	2	4	1	0	0	0	0	0	0	0	0	0	0	0	0	0	0	0	0	4	4	4	4	1	4	1	7	7	3	3	4	3	3	4	4	4	4
783	2	75	2	4	2	6	2	1	26	1	3	2	2	1	1	1	1	0	1	1	2	1	1	0	1	1	2	2	2	1	2	3	4	4	3	1	4	2	10	10	3	2	4	4	3	3	3	4	4
784	2	45	2	1	2	4	2	1	28	1	2	2	2	1	1	0	0	0	0	0	0	0	0	0	0	0	0	0	0	0	0	5	5	5	5	1	5	1	9	9	4	4	4	4	4	4	4	4	4
785	1	51	2	1	2	5	2	1	40	1	2	2	2	2	1	1	1	1	1	1	1	2	1	0	1	1	1	1	1	1	1	3	3	3	3	3	3	3	8	5	3	3	3	3	3	3	3	3	3
786	1	41	2	3	2	6	2	1	21	1	4	1	2	2	1	0	0	0	0	0	0	0	0	0	0	0	0	0	0	0	0	4	3	4	3	2	3	1	9	10	3	4	5	3	4	3	5	4	4
787	1	57	2	3	2	4	2	2	23	1	4	4	2	2	1	0	0	0	0	0	0	0	0	0	0	0	0	0	0	0	0	5	5	5	5	1	5	1	10	9	5	5	5	5	5	5	5	5	5
788	2	68	4	1	2	3	1	2	15	1	2	4	2	1	1	0	0	0	1	0	0	0	1	0	0	0	0	0	0	0	0	4	4	4	4	1	5	3	3	3	4	5	5	5	5	5	5	5	5
789	2	39	2	4	2	6	2	2	22	1	4	4	2	1	1	0	0	0	0	0	0	0	0	0	0	0	0	0	0	0	0	3	3	4	5	1	5	1	10	10	5	5	5	5	5	5	5	5	5
790	2	51	2	2	2	4	1	1	25	1	4	3	2	1	1	1	0	1	2	0	0	1	0	0	1	1	1	2	1	1	0	4	3	3	3	2	2	2	9	5	3	3	4	4	4	4	4	4	4
791	2	67	4	1	1	3	1	1	10	1	2	4	2	1	1	1	1	1	0	0	1	0	0	0	0	0	0	0	0	0	0	3	3	3	3	3	3	1	8	8	3	3	3	3	3	3	3	3	3
792	2	71	2	1	2	2	2	2	60	1	2	4	2	1	1	1	1	1	1	1	1	1	1	1	1	1	1	1	1	1	1	2	2	2	2	2	2	2	10	10	3	3	3	3	3	3	3	3	3
793	2	59	2	1	1	3	1	1	33	1	1	3	2	1	2	0	1	3	1	0	0	3	1	0	0	0	0	2	2	2	0	1	1	3	2	1	2	1	8	8	2	1	2	2	5	5	5	5	5
797	2	50	2	2	2	4	2	2	20	1	2	3	2	1	1	1	2	2	3	0	1	1	0	1	1	1	2	2	0	2	0	1	1	1	1	5	1	5	2	8	1	1	1	1	1	1	3	1	2
798	2	40	2	2	2	3	2	1	31	1	2	3	2	1	1	1	0	1	0	1	0	0	0	0	1	0	1	0	0	0	0	3	3	3	4	3	3	2	7	7	3	3	3	2	3	3	4	3	4
799	1	55	2	2	2	5	2	2	45	1	2	3	2	2	1	0	0	0	1	0	0	0	0	0	0	0	0	0	0	0	0	5	5	5	5	1	4	1	9	5	5	5	5	5	5	5	5	5	5
800	2	53	2	1	1	4	1	1	30	1	2	4	2	1	1	0	0	0	0	0	0	0	0	0	0	0	0	0	0	0	0	1	5	4	5	1	5	1	8	7	4	3	4	5	5	5	5	3	5
801	1	49	2	1	2	4	1	1	14	1	2	4	2	3	1	2	2	2	2	2	2	2	2	2	2	1	1	1	1	1	1	4	4	3	3	3	3	3	10	10	4	4	4	4	4	3	3	3	3
802	1	65	2	1	2	4	1	1	15	1	4	4	2	1	1	0	0	0	0	0	0	0	0	0	0	0	0	0	0	0	0	5	5	5	5	1	5	1	0	0	5	5	5	5	5	5	5	5	5
803	2	72	2	2	2	5	1	1	45	1	2	1	2	1	1	1	1	0	2	1	0	1	0	1	1	0	1	0	1	0	0	5	4	4	4	3	4	2	7	8	4	4	3	3	4	3	4	4	4
804	1	70	2	1	2	5	1	1	15	1	3	4	2	2	1	0	0	0	0	0	0	0	0	0	0	0	0	0	0	0	0	5	5	5	5	1	5	1	10	10	4	4	4	4	4	5	5	5	5
805	1	49	2	1	#NULL!	3	1	#NULL!	15	1	2	2	2	1	1	0	0	0	0	0	0	0	0	0	0	0	0	0	0	0	0	4	4	4	4	1	4	1	7	7	3	3	4	3	3	4	4	4	4
806	2	37	2	3	2	5	1	1	1	1	1	3	2	1	1	0	0	0	0	0	0	0	0	0	0	0	0	0	0	0	0	5	5	5	5	2	5	1	10	10	3	1	3	4	5	5	5	5	5
807	2	69	2	1	2	3	1	1	30	1	2	4	2	1	1	0	0	0	0	0	0	0	0	0	0	0	0	0	0	0	0	4	4	5	5	5	5	5	8	8	4	4	4	4	4	4	4	5	5
808	2	75	2	2	2	3	1	1	7	1	2	3	2	1	1	1	1	2	2	0	0	0	0	0	0	1	1	0	0	0	0	5	5	5	5	1	5	1	8	10	3	3	3	3	3	3	3	3	3
809	2	59	2	1	2	3	2	2	18	1	2	2	2	1	1	1	2	2	2	1	2	2	2	2	2	2	2	2	2	2	2	3	3	3	3	3	3	3	8	8	2	2	2	2	4	2	3	4	3
810	1	73	2	1	2	4	2	2	44	1	4	2	2	1	1	0	0	0	0	0	0	0	0	0	0	0	0	0	0	1	0	4	4	4	4	2	4	1	8	8	3	3	4	4	4	4	4	4	4
811	1	64	2	2	1	4	2	1	30	1	2	3	1	2	1	0	0	0	1	0	0	0	0	0	0	0	0	0	0	0	0	5	5	5	1	1	5	1	0	0	1	1	5	5	5	5	5	4	5
812	2	50	2	5	2	5	2	2	30	1	2	5	2	1	1	0	0	0	0	0	0	0	0	0	0	0	0	0	0	0	0	5	5	5	5	1	5	1	10	10	5	5	5	5	5	5	5	5	5
813	1	58	2	2	2	6	1	1	20	2	4	3	2	1	1	0	0	0	0	0	0	0	0	0	0	0	0	0	0	0	0	1	1	1	1	1	1	1	3	3	3	4	5	3	3	4	4	3	3
815	2	62	2	2	2	3	1	1	72	1	4	2	2	1	1	0	1	0	0	0	0	0	0	0	0	0	0	0	0	0	0	4	4	4	4	1	4	1	7	7	3	3	4	3	3	4	4	4	4
816	2	64	2	2	2	4	2	1	12	1	2	3	2	1	1	1	0	1	1	0	0	0	0	0	2	0	0	0	0	1	0	3	4	3	4	2	2	3	10	1	2	3	4	3	3	4	3	2	4
817	1	58	2	1	2	5	2	2	42	1	4	3	1	1	1	1	1	1	1	1	1	1	1	1	1	1	1	1	1	1	1	2	2	2	2	2	2	2	1	1	2	2	2	2	2	2	2	2	2
819	2	74	2	3	2	6	2	1	52	1	3	1	2	1	1	1	1	1	1	0	0	1	1	0	1	1	1	1	1	1	0	4	4	4	4	2	4	3	8	8	2	2	4	4	4	4	4	4	4
820	2	69	2	2	2	3	2	2	30	1	3	3	2	1	1	0	0	3	0	0	0	0	0	0	0	0	0	0	0	0	0	5	5	5	5	1	4	1	10	10	4	4	4	4	5	5	5	5	5
821	1	67	2	3	2	5	2	1	14	1	1	5	2	6	2	0	0	1	1	0	0	0	0	0	0	0	0	0	0	0	0	5	5	5	5	1	5	1	5	0	2	4	3	4	3	5	3	4	3
822	2	65	2	1	2	4	1	1	10	1	4	2	2	1	1	1	0	0	1	0	0	0	0	0	0	0	0	1	1	1	1	4	5	5	5	4	4	4	10	10	4	4	4	5	4	5	5	4	5
823	2	68	2	1	2	3	2	1	28	1	2	4	2	1	1	1	0	3	2	0	0	1	0	0	1	0	1	0	0	1	0	5	4	3	3	4	4	3	6	5	4	3	4	3	4	3	3	4	4
824	2	72	2	1	2	5	2	1	#NULL!	1	3	4	2	1	1	1	1	1	1	1	1	1	1	1	0	0	0	0	0	0	0	2	4	4	3	3	3	3	7	7	3	3	4	3	3	4	4	4	4
825	1	55	2	2	1	4	2	2	45	2	4	2	2	1	2	0	0	1	0	0	0	0	0	0	0	0	0	0	0	0	0	4	4	4	4	1	4	1	10	5	1	4	4	4	4	4	4	4	4
826	2	62	2	2	2	4	2	2	13	1	2	2	2	1	1	1	0	2	1	0	0	0	0	0	0	0	1	0	0	0	0	5	5	5	5	5	5	5	10	10	5	5	5	5	5	5	5	5	5
827	2	71	2	2	2	3	1	2	18	1	3	2	2	1	1	0	1	3	3	0	0	0	0	0	0	0	1	1	0	1	1	3	3	4	4	2	4	2	8	8	4	4	4	4	3	4	4	3	4
828	2	64	2	2	2	3	2	2	26	1	2	4	2	1	1	0	0	1	0	0	0	0	0	0	0	0	1	0	0	1	0	4	4	4	4	1	4	1	9	9	2	3	4	4	2	4	4	4	4
831	1	60	2	2	3	4	1	1	40	2	4	1	2	3	1	1	1	0	0	1	1	2	2	3	0	1	1	2	2	2	2	4	3	3	3	3	3	3	8	9	3	3	3	3	3	3	3	3	3
832	1	56	3	1	1	4	1	1	14	1	2	5	1	1	1	0	0	0	0	0	0	0	0	0	0	0	0	0	0	0	0	4	4	4	4	2	4	1	0	10	4	5	5	5	5	5	5	5	5
834	1	40	2	6	2	6	2	1	72	2	4	2	1	3	1	0	0	0	0	0	0	0	0	0	0	0	0	0	0	0	0	4	4	4	5	1	4	2	10	10	5	5	4	4	5	5	5	5	5
835	2	62	2	1	2	3	2	1	14	1	2	3	2	1	1	1	3	1	1	2	3	3	2	0	2	3	3	2	3	2	1	3	2	3	3	2	2	2	5	5	3	4	4	5	5	4	5	4	2
836	2	72	3	1	1	3	1	2	22	1	2	5	2	1	1	0	0	2	0	0	0	0	0	0	0	0	0	0	0	0	0	3	3	4	3	3	4	2	10	10	5	5	5	3	5	4	5	5	5
837	2	64	3	1	1	3	1	1	60	1	2	3	2	1	1	0	1	1	2	0	0	0	0	1	1	2	2	1	1	1	1	2	2	2	2	2	3	2	8	8	3	3	3	3	3	3	3	3	3
838	2	22	1	1	2	6	2	2	5	1	2	4	2	1	1	1	0	1	1	0	0	1	0	0	1	1	1	0	1	1	0	5	4	4	5	2	4	2	9	8	4	4	4	3	4	5	4	5	5
839	1	57	3	1	1	4	1	1	45	2	4	2	2	3	1	1	1	3	2	2	2	1	2	1	1	1	1	1	1	2	1	2	2	2	2	2	2	4	5	5	2	2	2	2	2	2	2	2	2
840	2	49	2	1	2	3	1	1	20	1	2	2	1	1	1	1	1	1	0	0	0	1	1	1	1	0	0	0	1	0	1	3	4	4	4	4	4	1	7	8	4	3	3	3	4	3	4	3	4
841	2	61	4	1	1	4	1	1	11	1	2	4	2	1	1	1	1	1	1	0	0	1	0	0	0	0	0	0	0	1	0	4	4	4	4	1	4	1	5	5	2	2	4	2	4	4	4	4	4
842	2	67	4	1	1	3	1	1	14	1	2	4	2	1	1	0	0	0	0	0	0	0	0	0	0	0	1	0	0	0	0	1	1	1	1	1	1	1	10	10	5	5	5	5	5	5	5	5	5
843	2	54	2	1	2	3	2	2	10	1	2	3	2	2	1	1	0	0	0	0	0	0	0	0	0	0	1	0	0	1	0	5	4	4	4	1	5	2	5	3	2	3	4	4	2	4	4	4	3
845	2	66	2	1	2	4	1	1	14	1	2	4	2	1	1	2	1	2	1	2	1	1	1	1	1	1	1	1	1	1	1	2	2	2	2	2	2	2	5	5	2	2	2	2	2	2	2	2	2
846	2	57	2	1	2	3	1	1	7	1	1	2	2	1	1	2	1	2	2	0	1	1	1	1	1	1	1	2	1	1	1	4	4	4	3	2	4	2	10	10	2	4	5	5	4	5	4	5	4
847	1	43	2	3	2	6	1	1	24	1	2	4	2	2	1	0	1	1	1	0	0	0	0	0	1	1	0	2	1	1	1	4	4	4	4	2	4	3	7	10	5	5	5	5	5	5	5	5	5
848	2	58	2	2	2	3	1	2	9	1	2	3	2	1	1	0	0	0	0	0	0	0	0	0	0	0	0	0	0	0	0	1	1	1	1	1	1	1	8	9	1	1	1	1	1	1	1	1	1
849	2	50	3	2	1	5	1	1	30	1	4	2	1	2	1	2	2	3	3	2	2	1	2	1	2	3	2	1	2	1	1	3	2	2	2	4	2	5	6	2	3	3	3	2	3	2	3	3	3
850	2	42	2	1	2	5	1	1	29	1	2	4	2	1	1	0	0	0	0	0	0	0	0	0	0	0	0	0	0	0	0	2	3	3	3	3	3	3	8	8	4	4	4	4	4	4	4	4	4
851	1	60	2	3	2	5	1	1	16	1	4	5	2	2	1	0	0	0	1	0	0	0	0	0	0	0	0	0	0	0	0	4	4	4	4	1	4	1	10	10	5	5	5	5	5	5	5	5	5
852	1	60	2	1	2	4	1	1	30	1	3	4	2	1	1	0	0	0	1	0	0	0	0	0	0	0	0	0	0	0	0	5	5	5	5	5	5	5	5	5	2	2	3	3	3	3	3	4	3
853	2	53	2	2	2	6	2	2	9	1	4	1	2	1	1	1	0	1	3	0	0	0	0	0	0	0	0	0	0	0	0	2	2	2	2	2	2	3	8	8	3	3	3	3	3	3	3	3	3
854	1	69	2	1	2	3	2	1	14	1	1	4	2	2	2	0	0	0	0	0	0	0	0	0	0	0	0	0	0	0	0	4	4	4	4	4	4	4	9	9	4	4	4	4	4	4	4	4	4
855	2	60	2	1	2	2	1	2	3	1	2	4	2	5	1	3	2	3	3	2	1	0	0	0	0	0	0	0	0	1	0	2	2	2	2	3	2	4	10	10	3	3	3	3	3	3	3	3	3
856	1	48	2	1	2	3	2	1	34	1	3	4	2	1	1	1	0	0	1	0	1	1	1	0	0	1	1	1	1	0	0	3	3	2	3	4	3	2	10	10	3	3	4	3	3	4	4	4	4
858	2	67	2	1	2	4	1	1	11	1	2	4	2	1	1	0	0	1	1	0	0	0	0	0	0	0	0	0	0	0	0	3	3	3	3	3	3	3	3	3	3	3	3	3	3	3	3	3	3
860	2	44	2	1	2	4	2	1	15	1	2	2	2	1	1	1	1	1	1	1	0	0	0	0	1	1	1	1	1	1	1	3	3	3	3	3	3	3	6	6	4	4	4	4	4	3	4	4	4
861	2	68	2	1	2	3	2	2	12	1	3	5	2	1	1	0	0	0	0	0	0	0	0	0	0	0	0	0	0	0	0	5	4	5	4	1	4	1	8	9	4	4	5	5	5	4	4	4	4
862	2	65	2	2	2	4	2	1	10	1	2	4	2	1	1	1	0	1	1	0	0	1	1	0	1	0	1	0	1	1	1	4	3	5	4	1	4	3	1	1	2	1	4	5	5	5	5	5	5
863	1	58	2	1	2	4	2	2	18	1	3	3	2	5	1	1	1	1	1	0	0	0	0	0	1	1	1	1	1	1	0	4	4	4	4	1	4	2	10	10	4	4	5	5	5	5	5	5	5
864	2	86	4	2	1	5	2	1	30	1	2	4	2	1	1	0	0	3	3	1	2	2	2	0	0	0	0	0	0	0	0	4	4	4	4	4	4	4	8	10	3	3	3	3	3	3	3	3	3
865	2	52	2	3	1	4	1	1	13	1	3	1	2	2	1	1	1	1	1	1	1	2	1	1	1	2	2	1	2	2	2	3	3	3	2	4	4	4	6	8	3	3	4	4	4	3	4	3	4
866	1	41	2	2	2	6	2	1	9	1	2	4	1	1	1	0	0	0	0	0	0	0	0	0	0	0	0	0	0	1	0	4	4	4	4	1	5	2	5	8	4	5	4	3	4	5	5	4	5
867	2	67	4	1	2	3	1	1	26	1	2	4	1	1	1	0	0	1	0	0	0	0	0	0	0	0	0	0	0	0	0	3	3	3	3	3	3	3	2	2	3	3	3	3	3	3	3	3	3
868	2	60	2	1	2	5	2	2	60	1	4	2	2	1	1	1	1	3	1	0	1	1	1	1	1	1	1	1	2	3	1	2	2	2	2	4	2	4	8	8	2	2	2	2	2	3	3	3	3
869	1	61	2	2	1	4	1	1	31	1	2	4	2	3	1	0	0	0	0	0	0	0	0	0	0	0	0	0	0	0	0	2	4	5	4	3	4	2	10	10	4	3	5	5	4	5	5	5	5
870	1	53	2	2	2	1	1	1	40	2	3	4	2	3	2	0	0	0	0	0	0	0	0	0	0	0	0	0	0	0	0	4	4	4	4	3	4	2	2	5	3	4	4	4	5	5	5	5	5
871	1	42	2	1	2	3	2	1	21	1	4	3	2	1	1	0	0	0	1	0	1	0	0	0	0	0	0	0	0	0	0	3	3	3	3	2	2	1	0	0	1	1	2	2	2	2	3	1	4
872	1	59	2	4	2	5	2	1	100	1	2	2	2	1	1	0	0	0	0	0	0	0	0	0	0	0	0	0	0	0	0	4	4	4	4	4	4	4	8	8	2	4	4	4	4	4	4	4	4
873	1	53	2	2	2	3	2	2	9	1	2	4	2	1	2	2	1	2	2	1	1	2	0	0	0	0	0	0	0	0	0	1	1	1	1	1	1	1	1	1	1	1	1	1	1	1	1	1	1
874	1	66	2	2	1	4	1	1	14	1	2	3	2	3	1	0	0	3	3	0	0	0	0	0	0	1	1	1	1	1	1	2	2	2	2	3	3	3	2	0	4	4	4	4	4	4	4	4	4
875	2	58	2	1	2	4	1	1	8	1	2	4	2	1	1	0	0	0	0	0	0	0	0	0	0	0	0	0	0	0	0	1	1	1	1	1	1	1	10	10	1	1	1	1	1	1	1	1	1
876	2	32	2	4	2	6	2	1	7	1	2	3	2	2	1	2	1	1	2	1	2	1	1	0	2	2	2	1	1	2	1	3	3	3	3	3	3	4	7	7	3	3	4	3	3	3	4	3	4
877	2	71	2	1	1	4	2	1	18	1	2	3	2	1	1	0	0	0	0	0	0	0	0	0	0	0	0	0	0	0	0	5	5	5	5	5	5	5	10	10	5	5	5	5	5	5	5	5	5
878	1	44	2	2	2	4	2	2	30	1	2	2	2	1	2	0	0	0	0	0	0	0	0	0	0	0	0	0	0	0	0	3	2	3	3	1	3	3	8	6	3	3	3	3	3	3	3	4	4
879	2	58	2	1	1	4	1	1	14	1	2	4	2	1	1	0	0	0	0	0	0	0	0	0	0	0	0	0	0	0	0	3	3	3	3	3	3	3	8	8	3	3	3	3	3	3	3	3	3
880	2	29	1	2	2	6	1	1	15	1	2	3	2	1	1	2	1	1	1	1	2	1	0	1	1	0	0	1	0	1	0	3	3	3	3	3	3	3	6	6	3	3	3	3	3	3	3	3	3
881	1	63	2	4	2	5	1	1	18	1	3	4	2	1	1	0	0	0	1	0	0	0	0	0	0	0	0	0	0	0	0	4	4	4	4	1	4	1	10	10	1	4	4	4	4	4	4	4	4
882	2	31	1	3	2	5	2	2	14	1	2	3	2	1	1	1	1	1	1	0	0	1	1	0	1	1	1	1	0	1	0	2	3	2	3	4	3	4	6	9	2	3	3	3	3	3	3	3	2
883	2	64	2	1	2	5	1	2	25	1	4	2	2	1	1	1	0	1	1	2	0	0	0	0	0	1	1	1	0	1	0	4	4	4	4	3	4	3	7	8	3	3	4	4	3	4	4	4	4
884	1	69	2	1	2	3	1	1	30	1	1	4	2	1	1	0	0	0	0	0	0	0	0	0	0	0	0	0	0	0	0	4	2	4	4	1	4	1	6	5	4	4	4	4	4	4	4	4	4
885	2	70	2	1	2	3	1	1	32	1	2	4	2	1	1	0	0	0	1	0	0	0	0	0	1	1	1	1	1	1	1	3	3	3	3	3	3	2	8	8	3	3	3	3	3	3	3	3	3
886	1	44	2	2	2	5	2	2	10	1	1	3	2	1	2	1	2	2	1	1	1	1	1	1	1	1	1	1	1	1	1	2	2	2	2	3	3	3	5	5	3	4	4	3	3	3	3	3	3
889	2	66	4	1	1	4	2	2	14	1	2	1	1	1	1	2	2	2	2	2	1	2	1	1	2	2	2	2	2	2	2	2	2	2	2	3	2	4	8	5	2	3	3	3	2	3	3	3	3
890	1	42	2	4	2	4	1	1	9	1	2	4	2	3	1	0	0	0	0	0	0	0	0	0	0	0	0	0	0	0	0	4	4	4	4	2	4	2	8	8	3	3	3	3	3	3	3	3	4
891	2	59	2	1	2	4	1	1	7	1	2	2	2	1	1	2	1	1	2	1	1	1	0	0	1	1	0	1	1	1	1	4	4	4	4	2	4	2	8	10	3	3	4	4	4	4	4	4	5
892	2	59	3	1	1	6	2	2	14	1	2	4	2	1	1	0	0	0	0	0	0	0	0	0	1	0	0	0	0	0	0	4	4	4	4	4	4	4	10	10	4	4	4	4	4	4	4	4	4
893	2	69	2	2	2	3	1	1	20	1	2	5	2	1	1	0	0	0	0	0	0	0	0	0	0	0	0	0	0	0	0	5	5	5	5	1	5	1	9	9	5	5	5	1	4	4	4	4	5
894	1	50	2	1	2	2	1	1	14	1	2	2	2	1	1	1	1	1	1	1	1	1	1	1	1	1	1	1	1	1	1	3	3	3	3	3	3	3	10	10	3	3	3	3	3	3	3	3	3
895	2	62	2	1	2	3	1	2	14	1	1	4	2	1	1	1	1	3	1	0	0	2	1	1	1	1	1	1	1	2	1	2	2	3	3	2	2	3	8	8	3	3	3	3	3	3	3	3	3
896	2	59	2	1	2	3	1	2	50	1	2	4	2	6	1	0	0	0	0	0	0	0	0	0	0	0	0	0	0	0	0	2	2	3	4	2	1	3	7	0	3	4	3	3	4	3	3	3	4
897	2	44	2	1	2	4	2	1	30	1	2	4	2	1	1	2	0	2	2	2	0	0	0	0	0	0	0	0	0	1	0	3	3	3	3	1	3	2	10	10	5	5	5	5	5	3	5	5	5
898	1	30	1	1	2	4	2	1	20	1	2	4	2	1	2	0	0	0	0	0	0	0	0	0	0	0	0	0	0	0	0	5	5	5	5	1	4	2	8	10	3	5	4	3	3	5	4	5	4
899	1	59	2	2	2	5	2	1	45	2	4	1	1	2	2	1	0	0	1	1	2	1	0	1	0	0	1	0	0	1	0	3	3	2	3	4	2	4	3	6	4	3	5	4	3	3	4	3	3
901	1	60	2	1	2	4	1	2	23	1	4	1	1	2	1	0	0	0	0	0	0	0	0	0	0	0	0	0	0	0	0	5	5	5	5	1	5	1	9	10	3	3	5	3	4	5	5	5	4
902	2	69	2	1	2	3	1	1	32	1	4	1	2	1	1	0	0	0	0	0	0	0	0	0	0	0	0	1	0	1	0	3	2	4	4	2	4	1	7	8	2	3	4	4	4	4	4	4	4
903	2	39	2	1	2	4	1	1	30	1	2	4	2	1	1	0	0	0	1	0	0	0	0	0	0	0	1	1	0	1	0	3	2	2	2	2	2	2	10	10	2	2	2	2	2	2	2	2	2
904	2	58	2	1	2	3	1	1	23	1	2	4	2	1	1	0	0	0	0	0	0	0	0	0	0	0	0	0	0	1	0	4	4	4	4	4	4	4	8	8	3	4	4	4	4	4	4	4	4
905	2	74	2	1	2	4	2	1	15	1	2	4	2	1	1	0	0	1	1	0	1	0	0	0	1	0	1	0	0	0	1	4	4	4	4	2	4	2	8	8	1	1	1	1	1	3	2	4	4
906	2	54	2	1	2	3	2	2	8	1	2	4	2	2	1	1	0	1	1	0	0	0	1	0	1	0	0	0	1	1	0	4	5	5	5	1	4	1	6	6	4	4	5	4	5	5	5	4	4
907	2	47	2	3	1	6	1	1	22	1	2	4	2	2	1	0	0	0	0	0	0	0	0	0	0	0	0	0	0	0	0	4	4	4	4	1	1	1	8	10	4	4	4	4	4	4	4	4	4
908	2	61	2	1	2	4	2	1	5	1	2	5	2	1	1	0	0	0	0	0	0	0	0	0	0	0	0	0	0	1	0	4	2	1	5	3	2	1	10	10	4	5	5	3	3	2	3	3	3
909	1	53	2	1	2	2	1	1	30	1	2	5	2	1	1	1	0	1	0	1	1	1	1	0	1	1	0	1	0	0	0	4	4	5	4	4	4	4	8	9	4	3	4	5	4	4	4	5	4
910	1	36	2	6	2	6	2	2	6	1	1	3	2	2	2	1	1	1	1	1	1	0	1	0	1	1	1	1	1	1	1	3	3	4	4	2	4	2	7	7	4	4	4	4	4	4	4	4	4
911	1	51	2	2	2	5	2	1	20	1	1	4	2	2	2	0	0	0	0	0	0	0	0	0	0	0	0	0	0	0	0	3	3	3	3	3	3	3	8	8	3	3	3	3	3	3	3	3	3
912	2	71	2	1	2	5	2	1	35	1	4	1	2	1	1	0	0	2	0	0	0	0	0	0	0	0	0	0	0	0	0	4	4	4	4	2	4	2	10	10	4	4	4	4	3	4	4	4	4
913	2	49	2	1	2	4	2	2	10	1	2	3	2	1	1	1	0	0	2	3	1	1	1	0	1	1	1	1	1	1	1	2	2	2	2	2	2	2	8	8	2	2	2	2	2	2	2	2	2
914	2	46	2	2	2	5	1	1	11	1	2	4	2	1	1	0	0	1	1	0	0	0	1	0	0	0	0	0	0	1	0	4	5	5	5	2	4	2	10	10	4	5	5	5	5	5	5	5	5
915	1	53	2	1	1	5	2	1	30	1	2	5	2	2	2	0	0	2	0	0	0	0	0	0	0	0	0	0	0	0	0	5	5	5	5	1	1	1	10	9	3	3	3	3	3	3	3	3	3
916	1	52	2	6	2	6	1	2	38	1	4	5	2	2	1	0	0	1	1	0	0	0	0	0	0	0	0	0	0	0	0	5	5	4	5	1	5	1	10	10	4	5	4	4	4	5	4	5	4
917	2	52	2	4	2	6	2	2	24	1	2	1	2	1	1	1	0	1	1	0	0	0	0	0	1	1	1	1	1	1	1	3	3	3	3	3	3	3	5	8	3	3	3	3	3	3	3	3	3
918	2	55	2	2	2	3	2	1	7	1	2	5	2	1	1	1	0	2	3	1	1	0	0	0	0	0	0	0	0	0	0	4	3	4	4	2	5	3	2	7	4	5	4	3	5	3	5	3	2
920	2	59	2	2	2	4	1	1	90	1	2	3	2	1	1	0	0	0	0	0	0	0	0	0	0	0	0	0	0	0	0	4	4	4	4	2	4	1	9	6	3	4	4	4	3	4	4	3	4
921	2	50	2	4	2	6	2	2	20	1	4	2	2	1	1	0	0	0	0	1	0	0	1	0	0	0	0	0	0	0	0	4	4	4	4	2	5	2	9	9	3	4	4	4	4	4	4	4	5
922	1	51	2	1	2	5	1	1	20	1	2	4	2	1	2	0	0	0	0	0	0	0	0	0	0	0	0	0	0	0	0	3	3	3	4	2	3	2	5	5	3	2	3	4	4	4	4	3	4
923	1	65	2	1	1	3	1	1	21	1	1	2	2	6	1	0	0	0	1	0	1	0	0	1	0	1	1	0	1	1	0	2	2	3	2	2	4	1	6	2	3	2	3	4	3	4	4	4	4
924	1	43	2	2	2	5	2	1	7	1	3	4	2	1	1	1	0	0	0	0	0	0	0	0	0	0	0	0	0	0	0	5	4	4	4	2	4	2	9	10	4	4	4	4	4	4	4	5	4
925	2	50	2	2	2	4	2	1	10	1	2	4	2	1	1	0	0	0	0	0	0	0	0	0	0	0	0	0	0	0	0	5	5	5	5	5	5	5	0	5	4	4	4	4	4	4	4	4	4
926	2	71	2	1	2	4	1	1	14	1	2	4	2	1	1	0	0	0	0	0	0	0	0	0	0	0	0	0	0	0	0	4	4	4	4	2	4	2	10	10	4	4	4	4	4	4	4	4	4
927	2	60	2	1	2	4	1	1	14	1	2	5	2	2	1	0	0	1	0	0	0	0	0	0	0	0	0	0	0	0	0	5	5	5	5	1	5	1	8	3	1	5	5	5	5	5	5	5	5
928	2	55	2	5	1	6	1	1	11	1	2	4	2	1	1	0	0	0	0	0	0	0	0	0	0	0	0	0	0	0	0	4	4	4	4	2	4	2	10	10	3	4	4	4	4	5	5	5	5
929	2	49	2	2	2	5	1	1	30	1	4	4	2	1	1	0	0	0	0	0	0	0	0	0	0	0	0	0	0	0	0	5	3	5	5	2	5	2	10	10	4	4	4	4	4	4	4	4	4
930	2	56	2	1	2	3	1	1	25	1	2	2	2	1	1	1	1	1	1	2	1	1	1	0	1	1	1	1	1	1	1	4	4	4	4	3	4	3	10	10	3	4	4	4	4	4	4	4	5
931	2	45	2	1	2	4	1	2	8	1	3	4	2	1	1	2	0	2	2	0	0	0	0	0	0	0	0	0	0	2	0	4	4	4	4	4	4	2	10	10	4	4	4	4	4	4	4	4	4
933	2	45	2	1	2	3	1	2	12	1	2	4	2	1	1	0	1	0	3	0	3	0	0	1	0	0	0	0	0	1	0	3	2	1	1	3	1	3	3	3	2	1	3	3	3	2	3	2	3
934	1	37	2	2	2	4	1	2	14	1	2	4	2	2	1	1	1	1	3	0	1	1	1	0	1	2	1	2	1	2	1	2	2	2	2	5	1	3	7	3	3	3	5	3	5	5	5	4	4
935	1	47	2	4	2	6	2	2	30	1	2	3	2	2	1	0	0	0	0	0	0	0	0	0	0	0	0	0	0	0	0	4	4	4	4	2	4	3	6	8	3	4	4	4	4	4	4	4	5
936	2	50	2	1	2	4	1	1	7	1	2	3	2	1	1	0	0	0	0	0	0	0	0	0	0	0	0	0	0	0	0	5	5	5	5	1	5	1	10	10	4	5	5	5	5	5	5	5	5
937	2	59	2	2	2	6	1	1	10	1	2	4	2	1	1	0	0	0	0	0	0	0	0	0	0	0	0	0	0	0	0	3	3	3	3	3	3	1	5	5	3	3	3	3	3	3	3	3	3
938	2	46	3	2	1	6	1	1	22	1	2	3	1	2	1	0	0	0	0	0	0	0	0	0	0	0	0	0	0	0	0	4	4	4	4	2	4	2	9	10	4	4	4	4	4	4	4	4	4
939	2	68	2	1	2	1	1	1	60	1	4	1	2	1	1	1	1	3	0	2	1	1	1	1	1	1	1	0	1	1	1	3	3	3	3	3	3	3	8	8	3	3	3	3	3	3	3	3	3
941	2	38	2	2	2	6	1	2	25	1	2	2	2	2	1	2	1	3	2	1	1	1	0	1	1	0	1	1	1	2	0	2	3	2	3	4	3	4	8	8	3	5	3	3	4	4	4	4	4
942	2	68	2	2	2	3	1	1	40	1	2	4	2	1	1	0	0	0	0	0	0	0	0	0	0	0	0	0	0	0	0	3	3	3	3	1	3	1	8	8	3	3	3	3	3	3	3	3	3
943	2	65	2	2	2	3	1	1	70	1	3	4	2	1	1	1	0	0	1	1	0	1	1	0	0	0	0	0	0	1	1	5	2	3	4	2	3	2	9	8	3	4	3	4	3	4	5	4	3
944	1	63	2	1	2	4	2	1	14	1	2	1	2	1	2	1	1	3	3	0	1	0	3	0	0	0	0	0	0	0	0	5	5	5	5	1	5	1	6	6	5	5	5	5	5	5	5	3	5
945	1	64	3	1	1	4	1	1	2	1	4	4	2	3	2	0	0	0	0	0	0	0	0	0	0	0	0	0	0	0	0	1	1	1	1	1	1	1	10	10	1	1	1	1	1	1	1	1	1
946	2	68	2	1	2	3	1	1	25	1	2	3	2	1	1	0	0	0	0	1	0	0	0	0	1	1	1	1	1	0	1	5	5	5	5	1	5	2	9	10	5	5	5	5	5	5	5	5	5
947	1	77	4	2	1	5	2	1	30	1	2	4	2	1	1	0	0	0	0	0	0	0	0	0	0	0	0	0	0	0	0	5	5	5	5	1	5	1	10	10	3	3	3	5	3	5	5	3	5
948	1	67	2	1	1	6	2	2	6	1	2	3	2	1	2	1	1	2	1	1	1	1	1	1	1	1	1	1	1	1	1	3	3	3	3	3	3	3	8	9	3	3	3	3	3	3	3	3	3
949	2	47	2	1	2	4	1	1	7	1	2	4	2	1	2	1	1	0	1	0	1	1	0	0	1	1	1	1	1	1	1	2	2	2	2	1	2	1	8	8	1	2	2	2	2	2	3	4	2
950	2	53	2	1	1	6	1	2	40	1	2	3	2	1	1	2	2	3	2	1	2	2	1	2	2	2	2	2	2	3	2	3	3	3	3	3	3	4	10	0	3	3	3	4	4	4	4	1	4
951	2	33	1	2	2	6	2	2	14	1	3	4	2	1	1	1	0	0	1	1	0	0	0	0	1	0	1	1	0	1	0	3	3	3	3	2	3	2	7	10	3	3	4	3	3	3	3	3	3
952	1	64	2	1	2	3	2	1	15	1	2	4	2	1	2	1	1	1	0	0	1	0	1	0	0	0	0	0	0	0	0	5	4	4	4	4	4	4	8	8	4	4	5	4	4	4	5	4	5
953	1	67	2	4	2	4	2	1	14	1	2	4	2	6	1	0	0	0	0	0	0	0	0	0	0	0	0	0	0	0	0	5	3	3	4	1	4	1	2	2	3	3	4	3	3	4	3	4	3
954	1	47	2	1	2	3	2	2	7	1	2	5	2	5	2	2	1	2	2	2	1	1	1	0	0	0	1	0	0	1	0	3	3	3	3	2	4	2	6	6	3	3	3	4	3	2	4	4	4
955	2	42	2	4	2	5	1	2	14	1	2	5	2	2	1	1	0	1	1	0	0	0	0	0	0	0	0	1	0	0	0	4	4	4	4	2	4	3	8	10	3	4	4	4	4	4	5	4	5
956	1	66	2	1	2	4	1	2	21	1	2	4	2	4	1	1	0	0	1	0	1	0	0	0	1	0	0	0	1	1	0	2	3	4	3	3	3	3	5	5	3	3	3	3	3	2	4	3	4
958	1	58	2	5	2	3	1	1	14	1	4	3	2	6	1	0	0	0	0	0	0	0	0	0	0	0	0	0	0	0	0	5	5	5	5	1	5	1	10	10	5	1	5	5	5	5	5	5	5
959	2	43	2	1	2	4	1	1	30	1	2	4	2	1	1	0	0	0	0	0	0	0	0	0	0	0	0	0	0	0	0	1	1	1	1	1	1	1	10	10	1	1	1	1	1	1	1	1	1
960	2	73	2	2	2	3	1	1	13	1	2	2	2	1	1	0	0	0	0	0	0	0	0	0	0	0	0	0	0	0	0	1	1	1	1	1	1	1	10	10	1	1	1	1	1	1	1	1	1
961	1	59	2	1	2	4	1	1	14	1	2	3	2	1	2	0	0	0	0	0	0	0	0	0	0	0	0	0	0	0	0	4	4	4	4	1	4	2	5	5	3	4	4	4	4	4	4	4	4
962	2	68	2	1	1	4	1	1	19	1	2	4	2	1	1	0	0	0	0	0	0	0	0	0	0	0	0	0	0	0	0	1	1	1	1	1	1	1	9	9	1	1	1	1	1	1	1	1	1
963	2	57	2	1	2	3	1	2	30	1	3	4	2	1	1	0	0	2	0	0	0	0	0	0	0	0	0	0	0	2	0	3	4	4	3	3	4	3	6	1	5	5	5	5	5	5	5	5	4
964	2	63	2	1	2	4	2	1	9	1	2	4	2	1	1	1	1	1	1	1	1	1	0	0	1	0	0	0	0	0	0	4	4	4	4	3	4	3	8	8	2	3	4	4	4	4	4	4	4
965	2	63	2	1	2	3	1	1	32	1	2	4	2	1	1	1	1	0	1	0	0	1	1	0	0	1	1	1	0	1	0	3	4	4	3	2	3	3	8	9	3	4	4	3	4	4	4	4	4
966	1	56	2	2	2	5	2	1	23	1	2	4	2	2	2	0	0	1	0	0	0	0	0	0	0	0	0	0	0	0	0	5	4	5	5	2	5	1	10	10	4	4	4	5	5	5	5	5	5
967	2	65	4	1	2	4	1	2	14	1	2	2	2	1	1	0	0	0	0	0	0	0	0	0	0	0	0	0	0	0	0	5	5	5	5	1	5	1	8	10	4	5	5	5	4	5	5	5	5
971	1	54	2	1	2	4	1	1	15	1	2	2	2	2	1	0	0	0	0	0	0	0	0	0	0	0	0	0	0	0	0	1	1	1	1	1	1	1	5	5	5	5	5	5	5	5	5	5	5
972	1	50	2	5	2	5	1	1	7	1	2	1	2	2	2	0	0	0	0	0	0	0	0	0	0	0	0	0	0	0	0	5	5	5	5	1	4	1	9	9	3	4	4	4	4	4	4	4	4
973	1	72	2	2	2	4	1	1	30	1	4	4	2	1	2	3	3	3	3	0	3	0	0	0	3	2	2	0	1	1	0	4	4	4	3	2	4	3	8	10	5	5	5	5	5	5	5	5	5
974	1	43	2	2	2	3	1	1	35	1	2	1	2	1	1	1	0	1	1	1	0	0	0	0	1	1	0	0	1	1	0	3	2	3	4	2	3	3	5	5	3	3	3	3	3	3	3	3	3
975	2	64	3	1	1	4	1	1	28	1	2	4	2	1	1	2	1	1	1	1	2	1	0	0	1	1	1	1	1	1	1	2	4	4	4	1	4	1	8	5	1	2	5	4	4	4	4	4	5
976	1	59	2	1	2	3	2	2	30	1	2	4	2	6	2	0	0	0	0	0	0	0	0	0	0	0	0	0	0	0	0	3	3	3	3	3	3	3	0	0	3	3	3	3	3	3	3	3	3
978	2	57	2	1	2	3	1	1	14	1	1	4	2	1	1	0	0	0	0	0	0	0	0	0	1	0	0	0	0	0	0	3	4	3	2	4	4	2	8	8	2	2	2	2	2	2	2	2	2
979	1	59	2	1	2	4	1	2	20	1	2	4	2	1	1	0	0	1	1	1	0	1	1	0	0	0	0	0	0	0	0	4	4	4	4	1	4	2	8	8	3	2	3	3	3	4	4	4	4
980	1	72	2	1	2	2	2	1	30	1	2	1	2	1	1	3	2	3	3	0	2	2	0	2	2	2	2	3	3	3	1	2	2	2	2	5	2	5	8	5	2	2	2	2	2	2	2	5	5
981	1	59	2	1	2	3	1	1	7	1	3	3	2	6	2	0	0	0	0	0	0	0	0	0	0	0	0	0	0	0	0	4	4	4	4	2	4	2	10	10	4	4	4	4	4	4	4	4	4
982	2	72	2	1	2	3	2	1	14	1	2	3	2	1	1	1	1	1	3	3	0	3	3	0	0	0	1	2	2	1	1	2	2	2	2	4	3	5	5	5	1	1	4	4	4	2	2	2	2
984	1	81	2	1	2	2	1	1	15	1	3	4	2	1	2	1	0	2	2	0	0	0	0	0	0	0	0	0	0	0	0	5	5	5	5	1	5	1	0	0	3	3	3	3	3	3	3	3	5
985	1	38	2	3	2	6	2	1	20	1	4	4	2	1	1	3	2	3	3	1	3	1	3	1	2	2	2	2	2	2	1	2	2	2	2	5	2	4	3	4	2	2	2	3	3	1	4	2	1
986	2	58	2	1	2	2	1	1	3	1	2	4	2	1	1	0	0	0	0	0	0	0	0	0	0	0	0	0	0	0	0	4	4	5	5	5	5	2	10	10	2	2	4	5	4	4	4	4	5
987	2	71	2	1	2	4	2	1	13	1	2	4	2	1	1	0	0	0	0	0	1	0	0	0	0	0	0	0	0	0	0	4	4	4	4	4	4	4	5	5	4	4	4	4	4	4	4	4	4
988	1	47	2	1	2	4	1	1	20	1	2	3	2	1	1	0	0	0	1	1	0	1	0	0	1	1	1	0	0	1	0	4	4	3	3	1	3	2	5	5	3	3	4	4	4	4	4	3	3
989	1	55	2	1	1	4	1	1	35	1	2	4	2	2	1	1	0	2	3	2	0	3	3	0	0	0	0	0	1	0	0	3	3	3	3	2	3	2	0	0	3	4	4	4	4	4	4	4	4
990	2	73	2	3	2	3	2	2	30	1	2	4	2	1	1	0	0	0	0	0	0	0	0	0	0	0	0	0	0	0	0	5	5	5	5	1	5	1	10	10	3	5	5	5	5	5	5	5	4
993	2	43	2	3	2	4	1	2	24	1	2	1	1	1	1	1	1	2	1	0	0	0	1	0	1	0	1	1	0	1	1	3	3	4	3	2	3	3	6	7	3	4	4	3	3	4	5	4	4
995	2	73	4	1	1	4	2	1	15	1	2	2	2	1	1	0	0	0	1	1	1	1	1	0	1	1	1	1	1	0	1	4	4	4	4	4	4	4	6	8	3	3	3	3	3	3	3	3	3
996	2	74	2	2	2	4	1	1	17	1	3	3	2	1	1	0	0	0	0	0	0	0	0	0	0	0	0	0	0	0	0	3	3	3	3	3	3	3	3	3	3	3	3	3	3	3	3	3	3
997	1	67	2	1	2	3	2	1	22	1	2	3	2	1	1	1	1	1	1	0	1	1	1	0	1	1	1	1	1	1	0	3	3	3	3	3	3	3	8	8	3	3	3	3	3	3	3	3	3
998	1	60	2	2	2	6	2	1	21	1	2	4	2	1	1	0	0	2	1	0	0	1	0	0	1	1	1	1	1	1	1	3	3	3	3	3	3	3	1	1	3	3	3	3	3	3	3	3	3
1000	2	59	2	1	2	4	1	1	#NULL!	1	2	4	2	1	1	1	0	3	3	1	1	1	1	0	1	2	2	1	2	2	0	2	3	4	3	2	4	3	8	8	2	3	4	4	3	4	4	4	4
1001	2	45	2	1	2	3	1	1	7	1	2	4	2	1	1	1	1	0	1	0	0	0	0	0	1	1	1	1	1	1	1	3	3	3	3	3	3	3	5	7	3	3	3	3	3	3	4	2	3
1003	2	53	2	1	2	4	1	1	35	1	2	2	2	1	1	1	2	2	2	1	1	2	2	2	1	2	1	1	1	0	2	4	3	3	4	3	4	3	7	5	3	4	3	3	2	3	3	3	4
1004	2	59	2	2	2	4	1	1	15	1	2	4	2	2	1	0	0	0	1	0	0	0	0	0	1	0	0	0	0	0	0	5	5	5	5	5	5	2	9	9	4	5	5	5	5	5	5	4	5
1007	2	44	2	4	2	5	1	2	10	1	2	4	2	1	1	0	0	0	1	0	0	0	0	0	0	0	1	0	0	0	0	4	3	3	3	3	3	3	7	6	2	4	3	3	3	2	3	4	4
1008	1	69	2	1	2	3	1	1	14	1	2	4	2	1	1	0	0	0	0	0	0	0	0	0	0	0	0	0	0	0	0	3	3	3	3	3	3	3	2	2	2	2	2	2	2	2	2	2	2
1009	2	32	2	4	2	6	1	1	20	1	2	2	2	1	1	1	1	0	1	1	0	0	0	0	0	0	0	0	0	0	0	3	3	3	3	2	3	2	8	10	3	3	3	3	3	3	3	3	3
1010	1	64	2	2	2	4	2	1	21	1	2	5	2	6	2	0	0	2	1	0	0	0	0	0	0	0	0	0	0	0	0	5	5	5	5	1	5	1	5	0	5	5	5	3	5	4	5	3	5
1011	2	70	3	1	1	3	2	1	35	1	2	4	2	1	1	0	0	0	0	0	0	0	0	0	0	0	0	0	0	0	0	4	4	4	4	4	4	4	8	8	4	4	4	4	4	4	4	4	4
1012	2	55	2	1	2	3	2	2	11	1	4	1	1	1	1	1	1	2	1	0	1	1	2	1	1	1	1	1	1	1	1	3	3	3	3	3	3	3	5	5	3	3	4	4	3	3	4	3	4
1013	1	63	2	3	2	6	2	1	14	1	2	4	2	3	2	0	0	0	0	0	0	0	0	0	0	0	0	0	0	0	0	4	4	4	4	1	4	2	8	10	4	4	4	4	4	4	4	4	4
1016	2	63	2	1	2	4	2	2	60	1	2	4	2	1	1	0	0	0	0	0	0	0	0	0	0	0	0	0	0	0	0	4	4	4	4	1	4	1	9	10	3	4	4	3	2	2	4	4	5
1017	2	58	2	2	2	4	2	2	15	1	2	4	2	2	1	0	0	2	1	0	0	1	0	0	1	1	0	0	0	0	0	5	4	5	5	1	4	2	10	10	5	5	5	5	5	5	5	5	5
1018	1	60	2	1	2	4	1	1	5	1	2	4	2	1	2	0	0	1	0	0	0	0	0	0	0	0	0	0	0	0	0	4	4	4	4	1	2	1	3	3	2	3	3	4	4	3	5	5	3
1019	1	44	2	6	2	6	2	1	9	1	1	3	1	1	1	0	0	3	3	0	0	0	0	0	1	0	0	1	0	1	0	4	4	5	4	1	4	3	9	9	3	3	3	3	3	4	4	5	5
1020	1	55	3	1	1	3	1	1	9	1	2	4	2	1	2	0	0	0	0	0	0	0	0	1	0	0	0	0	0	1	0	2	3	1	3	1	1	3	3	5	3	3	5	3	2	1	3	3	1
1022	2	53	2	1	2	4	1	1	14	1	2	4	2	1	1	0	0	1	1	1	0	0	1	0	0	0	1	0	1	0	0	5	5	5	5	1	5	2	10	10	4	4	5	5	5	5	5	5	5
1023	2	51	4	1	3	4	2	1	45	1	4	3	2	1	1	0	0	3	1	0	0	0	0	0	0	0	0	0	0	0	0	4	4	4	5	2	4	2	5	5	2	3	3	3	3	3	3	4	5
1024	2	52	2	2	2	4	1	1	6	1	2	4	2	1	1	0	2	2	2	0	2	2	0	0	1	1	1	0	0	1	1	3	3	4	4	5	5	3	3	3	3	4	4	4	3	3	3	3	4
1026	1	44	2	3	2	5	1	2	40	1	3	4	1	1	1	1	1	1	1	1	1	0	0	0	1	1	0	0	0	0	0	4	4	4	4	4	4	4	10	10	4	4	4	4	4	4	4	4	4
1027	1	67	2	1	2	3	2	2	21	1	4	3	2	4	1	1	0	0	1	0	1	0	0	0	0	0	0	0	0	1	0	2	1	1	1	4	2	2	0	0	1	1	1	4	1	2	4	2	2
1028	1	64	2	1	2	5	2	1	23	1	2	4	2	6	1	1	0	1	1	0	1	0	0	0	1	1	1	1	0	1	1	4	4	4	4	2	4	2	8	8	3	3	4	3	3	4	3	3	4
1029	1	34	1	1	1	4	1	1	20	1	2	4	2	4	1	0	0	0	0	0	0	0	0	0	0	0	0	0	0	0	0	4	3	3	4	1	4	1	7	2	3	4	5	4	4	5	5	5	4
1030	2	58	2	5	2	6	1	1	15	1	2	4	2	1	1	0	0	0	0	0	0	0	0	0	0	0	0	0	0	0	0	5	5	5	5	2	5	2	8	5	5	5	5	5	5	5	5	5	5
1031	1	46	2	2	1	4	2	2	50	1	2	4	2	1	2	0	0	0	0	0	0	1	0	0	0	0	1	1	0	0	0	1	1	1	1	2	1	1	8	8	2	1	1	2	2	1	3	3	3
1033	1	39	2	2	2	3	2	2	7	1	2	3	1	4	2	0	0	1	0	0	0	0	0	0	0	0	0	0	0	0	0	4	4	4	4	2	4	2	10	10	3	3	5	5	5	5	5	5	5
1035	2	51	2	1	2	3	2	2	40	1	1	4	2	1	1	1	0	2	1	1	1	1	1	0	0	1	1	0	0	1	0	3	3	3	3	3	3	3	5	5	3	3	3	3	5	5	5	5	5
1036	2	74	2	1	2	4	2	1	25	1	2	4	2	1	1	1	1	2	1	1	0	1	0	0	0	0	0	1	1	0	1	4	4	4	4	3	5	4	5	8	4	4	4	4	4	4	4	4	4
1038	2	63	2	1	2	4	2	1	29	1	2	4	2	1	1	0	0	0	0	0	0	0	0	0	0	0	0	0	0	0	0	3	3	3	3	3	3	3	5	5	3	3	3	3	3	3	3	3	3
1039	2	54	2	4	2	6	1	2	33	2	4	1	2	1	1	2	2	3	2	2	2	2	2	1	2	2	3	3	2	2	3	2	2	2	2	3	2	4	3	2	2	2	2	2	2	2	2	2	2
1040	2	48	2	1	2	3	2	2	12	1	2	4	2	1	1	0	0	0	1	0	0	0	1	0	1	0	0	1	1	1	0	4	4	4	5	1	4	2	10	10	4	4	4	4	4	4	4	5	5
1041	1	58	2	1	2	4	1	1	28	1	2	4	2	1	2	0	0	0	0	0	0	0	0	0	0	0	0	0	0	0	0	1	1	1	1	1	1	1	10	10	1	1	1	1	1	1	1	1	1
1042	2	75	4	2	2	3	2	1	28	1	4	2	2	1	1	3	3	3	3	3	0	1	1	0	3	1	1	1	0	0	0	4	4	4	4	2	4	2	8	6	5	5	5	5	5	5	5	5	5
1043	2	48	2	1	2	3	1	1	2	1	2	2	2	1	1	0	1	1	0	0	0	0	0	0	0	0	0	0	0	0	0	3	3	2	3	3	3	2	5	2	4	3	3	3	4	3	4	3	3
1044	2	58	4	1	1	3	1	1	30	1	2	3	2	1	1	0	0	0	0	0	0	0	0	0	0	0	0	0	0	0	0	1	1	1	1	1	1	1	10	10	1	1	1	1	1	1	1	1	1
1046	1	55	2	1	2	3	2	2	7	1	2	4	2	3	1	1	1	1	1	1	1	1	1	0	1	1	1	1	1	1	0	4	4	4	4	4	3	3	6	6	4	4	4	4	4	4	4	4	4
1047	2	38	2	3	2	5	1	2	10	1	1	5	2	2	1	0	0	0	0	0	0	0	0	0	0	0	0	0	0	0	0	5	5	5	5	1	5	1	10	10	2	3	3	3	3	3	3	3	3
1048	2	52	2	1	2	6	1	1	12	1	2	4	2	1	1	0	0	2	1	0	0	0	0	0	0	0	1	0	0	0	0	5	5	5	5	1	5	1	8	10	3	4	3	4	4	5	4	5	5
1049	1	39	2	6	2	6	1	1	30	1	2	4	2	1	1	0	0	0	0	0	0	0	0	0	0	0	0	0	0	0	0	5	5	5	5	5	5	5	10	10	5	5	5	5	5	5	5	5	5
1050	2	72	4	1	1	3	1	2	9	1	1	4	2	1	1	0	0	0	0	0	0	0	0	0	0	0	0	0	0	0	0	4	4	5	4	1	5	1	6	1	5	4	4	4	4	4	4	4	4
1051	1	38	2	2	2	6	2	2	9	1	1	4	2	1	2	0	0	0	0	0	0	0	0	0	0	0	0	0	0	0	0	5	5	5	5	2	4	1	8	9	5	5	5	5	5	5	5	5	4
1052	2	72	2	2	2	5	1	1	50	1	2	2	2	1	1	0	0	1	1	0	0	0	0	0	0	0	0	0	0	0	0	4	4	4	4	2	4	2	9	9	4	4	4	4	4	4	4	4	4
1053	2	50	2	1	2	5	2	2	14	1	2	5	2	1	1	0	0	0	1	0	0	0	1	0	0	0	0	0	0	0	0	4	4	4	4	3	4	3	8	5	3	4	4	3	3	3	3	3	4
1054	1	58	2	2	2	4	2	2	19	1	2	5	2	1	1	0	0	0	0	0	0	0	0	0	0	0	0	0	0	0	0	1	1	1	1	1	1	1	8	8	1	1	1	1	1	1	1	1	1
1055	1	64	2	3	2	3	2	1	40	1	2	3	2	1	1	1	0	1	0	1	0	2	1	0	1	0	0	1	1	1	0	3	2	3	2	2	3	3	9	10	2	3	4	3	3	3	3	3	3
1056	1	74	2	2	2	4	1	1	26	1	2	5	2	1	1	0	0	0	2	0	0	0	0	0	0	0	0	0	0	0	0	4	4	4	4	1	4	1	10	10	5	5	5	5	5	5	5	5	5
1057	1	54	2	4	2	6	2	2	21	1	2	5	2	2	1	0	0	0	0	0	0	0	0	0	0	0	0	0	0	0	0	4	4	4	5	1	5	1	10	10	4	4	4	4	4	4	4	4	4
1058	2	74	2	1	2	3	1	1	30	1	2	3	2	1	1	0	0	0	0	0	0	0	0	0	0	0	0	0	0	0	0	5	5	5	5	2	4	2	6	6	2	3	3	3	3	3	3	3	4
1059	2	60	2	1	2	6	1	1	50	1	2	3	2	1	1	0	0	0	1	1	0	0	0	0	0	0	0	0	0	1	0	4	4	4	4	4	4	3	10	10	4	4	4	4	4	4	4	4	4
1060	2	68	2	2	2	3	1	1	60	1	2	3	2	1	1	1	0	2	1	1	1	2	1	0	1	1	1	1	1	1	1	3	2	3	3	2	3	2	8	8	3	3	4	3	3	4	4	4	4
1062	2	61	2	1	2	4	2	1	20	1	2	4	2	1	1	0	1	3	0	0	0	2	0	0	0	1	1	0	0	1	0	5	5	5	5	1	5	3	10	0	5	5	5	5	5	5	5	5	5
1063	2	61	2	1	1	4	1	2	11	1	2	4	2	1	1	0	0	0	0	0	0	0	1	0	0	0	0	0	0	0	0	4	5	5	5	5	4	1	10	10	3	4	4	5	5	2	5	5	5
1064	2	52	2	1	2	2	1	1	20	1	2	4	2	6	1	0	3	3	3	3	3	3	3	3	0	3	3	3	3	3	3	5	5	5	1	5	1	5	10	10	3	1	5	5	5	5	5	5	5
1065	1	43	2	2	2	3	2	1	22	1	2	2	2	1	1	1	0	0	1	1	0	0	0	0	0	0	1	0	0	0	0	4	3	3	4	2	3	2	7	8	3	3	4	3	3	3	3	3	3
1066	1	45	2	6	2	6	1	1	14	1	1	3	2	1	1	0	0	0	0	0	0	0	0	0	0	0	0	0	0	0	0	4	4	4	4	2	4	1	9	9	3	4	4	4	4	4	4	4	4
1067	1	30	1	1	2	4	2	1	15	1	3	4	2	2	1	0	0	0	1	0	0	0	0	0	0	0	0	0	0	0	0	4	4	3	3	2	4	2	8	8	3	3	4	3	3	3	3	4	4
1068	1	36	2	3	2	6	2	2	14	1	3	4	2	2	1	0	0	0	0	0	0	0	0	0	0	0	0	0	0	0	0	5	5	5	5	4	5	2	10	10	5	3	5	5	5	4	3	5	4
1069	2	48	2	1	2	4	1	1	7	1	3	1	2	1	1	1	1	0	1	1	1	0	0	0	0	0	1	0	0	0	0	4	4	3	3	2	3	3	5	10	3	2	3	3	3	3	3	3	3
1072	2	70	3	1	1	3	2	2	10	1	2	4	2	1	1	0	0	0	0	0	0	0	0	0	0	0	0	0	0	0	0	5	5	5	5	1	5	1	9	9	2	5	5	5	5	5	5	5	5
1073	2	55	2	1	2	4	1	1	14	1	2	4	2	1	1	0	0	0	1	0	0	0	0	0	0	0	0	0	0	0	0	4	4	4	4	2	4	2	9	9	3	4	5	4	4	4	4	5	4
1074	1	62	2	3	2	6	2	1	12	1	2	4	2	2	2	0	0	1	0	0	0	0	0	0	0	0	0	0	0	0	0	4	3	4	4	2	4	1	10	0	3	2	4	4	4	3	4	4	4
1075	2	69	2	1	1	4	1	1	33	1	2	4	2	1	1	1	1	1	1	1	1	1	1	0	1	1	1	1	1	2	1	3	3	3	3	3	3	3	8	8	3	3	3	3	3	3	3	3	3
1076	2	55	3	1	2	6	2	1	55	1	4	3	2	1	1	0	0	0	0	0	0	0	0	0	0	0	0	0	0	0	0	5	5	5	5	1	4	1	8	5	3	3	4	3	3	4	4	4	4
1077	2	71	2	1	2	5	2	2	40	1	2	4	2	1	1	1	1	1	1	1	1	1	1	1	0	0	0	0	0	0	0	3	3	3	3	3	3	3	9	9	3	3	3	3	3	3	3	3	3
1078	1	69	2	2	2	3	2	1	16	1	2	5	2	6	2	0	0	0	0	0	0	0	0	0	0	0	0	0	0	0	0	3	3	3	3	3	3	3	3	3	3	3	3	3	3	3	3	3	3
1079	2	46	2	1	2	4	2	1	14	1	2	2	2	1	1	0	0	0	0	1	0	0	0	0	0	1	1	1	1	1	1	3	2	2	3	4	2	3	1	0	4	4	4	4	4	4	4	2	5
1081	1	62	2	2	1	4	1	2	40	1	3	2	2	2	1	1	1	1	1	0	1	1	1	0	1	1	1	1	1	1	1	3	3	3	3	3	3	2	5	5	3	3	3	3	3	3	3	3	3
1082	1	76	2	2	2	3	1	1	30	1	1	3	2	1	1	0	0	0	1	0	0	0	1	0	0	0	0	0	0	1	0	3	3	3	2	1	2	4	10	10	2	2	3	3	3	2	3	3	4
1083	1	59	2	1	2	4	1	1	40	1	2	2	2	6	2	1	1	1	1	1	1	1	1	0	1	1	1	1	1	1	1	2	2	2	2	2	2	5	8	8	2	2	2	2	2	2	2	2	2
1084	2	47	2	1	2	3	1	1	18	1	2	4	2	1	1	1	1	1	1	1	1	1	1	1	1	1	1	1	1	1	1	3	3	3	3	3	3	3	7	7	3	3	3	3	3	3	3	3	3
1085	2	60	2	1	2	4	1	1	18	1	2	4	2	1	1	1	1	1	1	0	1	0	2	0	0	1	0	0	1	0	0	3	3	3	3	3	3	3	6	8	2	3	3	3	3	3	3	3	2
1087	1	63	2	1	2	4	1	1	14	1	2	4	2	2	1	1	1	1	1	1	1	1	1	1	0	0	0	0	0	0	0	3	3	3	3	3	3	3	10	10	3	3	3	3	3	3	3	3	3
1089	1	41	2	1	2	5	2	2	14	1	2	4	2	2	2	2	1	2	2	1	1	1	1	1	1	1	1	1	1	1	1	3	3	3	2	4	3	3	2	1	3	3	2	3	4	3	4	4	4
1091	2	56	2	1	2	3	1	1	30	1	2	2	2	1	1	1	0	1	0	0	0	0	0	0	0	0	1	0	0	0	0	2	3	2	1	2	2	2	10	6	3	2	1	1	2	2	1	1	1
1092	2	47	2	1	2	4	2	2	17	1	2	1	2	1	1	1	0	1	1	0	0	0	0	0	1	1	1	1	0	1	1	5	4	4	4	1	5	3	10	10	4	5	5	5	5	5	5	4	5
1093	2	72	4	2	2	4	1	1	25	1	4	2	1	1	1	1	1	1	1	1	2	1	1	1	1	1	1	1	1	1	1	3	3	3	3	3	3	4	5	0	3	3	3	3	3	3	3	3	3
1094	2	55	3	1	2	4	1	1	30	1	2	4	2	1	1	1	1	1	2	1	1	0	0	0	0	0	1	1	1	1	0	3	3	2	2	2	2	3	8	5	2	3	3	3	4	3	4	4	2
1095	2	47	2	2	2	4	1	1	#NULL!	1	3	3	1	1	1	1	1	0	1	0	0	0	0	0	0	0	1	1	1	1	1	4	4	4	4	3	4	2	5	6	3	3	4	3	3	4	4	4	4
1096	1	48	2	2	2	5	1	2	20	1	2	4	2	1	1	1	1	1	1	1	1	0	0	0	1	0	1	1	0	1	0	3	3	3	3	3	3	3	6	6	3	3	4	4	3	4	4	4	4
1097	2	55	2	1	2	4	2	1	17	1	2	4	2	1	1	1	0	1	2	2	1	1	1	1	0	0	0	0	0	0	0	1	1	1	1	1	1	1	2	2	2	2	2	2	4	4	1	1	1
1098	2	58	2	1	2	4	2	2	40	1	2	4	2	1	1	0	0	0	0	0	0	0	0	0	0	0	0	0	0	0	0	4	4	4	4	1	4	1	8	8	3	4	4	4	4	4	4	4	4
1099	2	41	2	3	2	6	1	1	5	1	2	4	2	1	1	2	1	1	2	1	1	0	0	0	1	1	1	2	0	1	0	2	2	3	2	3	3	4	0	9	3	4	4	3	3	2	3	2	1
1100	1	66	2	1	1	4	1	1	19	1	3	4	2	1	2	0	1	0	0	0	0	0	0	0	0	0	0	0	0	0	0	2	4	4	4	4	1	1	4	4	3	3	3	3	3	3	3	3	3
1101	2	55	2	2	2	4	2	2	28	1	2	4	2	1	1	0	0	1	0	0	0	0	0	0	0	0	0	0	0	0	0	5	5	5	5	1	5	1	10	5	4	4	5	5	5	5	5	5	5
1102	1	62	2	4	2	4	1	1	30	1	2	5	2	3	1	0	0	0	0	0	0	0	0	0	0	0	0	0	0	0	0	4	2	2	2	1	1	1	9	8	3	3	3	3	3	3	3	3	3
1104	1	44	2	1	2	3	1	1	24	1	2	3	2	6	1	0	0	0	0	0	0	0	0	0	0	0	0	0	0	0	0	4	2	3	4	2	4	2	7	7	3	3	4	4	4	4	4	3	4
1106	2	70	2	2	2	3	1	1	10	1	1	4	2	1	1	0	0	0	0	0	0	0	0	0	0	0	0	0	0	0	0	4	4	4	4	1	4	2	8	9	2	2	4	4	4	4	4	4	4
1107	1	66	2	1	#NULL!	4	1	#NULL!	45	1	2	4	2	1	1	0	0	0	0	0	0	0	0	0	0	0	0	0	0	0	0	4	4	4	4	1	4	1	7	7	3	3	4	3	3	4	4	4	4
1108	2	59	2	1	2	3	2	1	9	1	4	2	1	1	1	2	3	2	2	2	2	2	2	0	2	3	3	2	2	2	2	2	2	2	2	2	2	2	2	2	2	2	2	2	2	2	2	2	2
1110	2	63	2	1	2	4	1	1	14	1	2	4	2	1	1	0	0	0	0	0	0	0	0	0	0	0	0	0	0	0	0	5	3	3	3	2	3	1	10	1	3	3	3	3	3	3	4	5	4
1111	2	69	2	1	2	3	2	1	11	1	3	4	2	1	1	1	1	1	1	0	0	1	1	0	1	1	1	1	1	1	1	3	4	5	5	2	4	2	5	8	3	5	5	5	3	5	5	4	5
1112	2	61	2	2	1	4	2	1	20	1	2	4	2	1	1	3	2	2	2	2	1	3	2	2	3	2	2	2	2	2	2	1	2	1	1	1	1	1	10	6	2	2	1	2	2	2	2	2	1
1113	2	62	2	1	2	2	1	1	20	1	2	4	2	1	2	1	1	1	1	1	1	1	1	1	0	0	0	0	0	0	0	4	2	3	2	4	3	2	6	8	4	3	2	4	2	3	2	2	4
1114	1	58	2	1	2	5	1	1	25	1	2	3	2	1	1	0	0	0	0	0	0	0	0	0	0	0	0	0	0	0	0	4	4	4	4	1	4	1	10	10	4	4	4	4	4	4	4	4	4
1115	1	72	2	1	2	4	2	2	8	1	2	4	2	1	1	0	0	0	0	0	0	0	0	0	0	0	0	0	0	0	0	3	3	3	3	1	3	1	8	8	3	3	3	3	3	3	3	3	3
1116	1	63	2	1	3	4	2	1	45	1	2	4	2	6	1	0	0	0	0	0	0	0	0	0	0	0	0	0	0	0	0	1	1	1	1	1	1	1	1	1	3	3	3	3	3	3	3	3	3
1117	2	64	2	1	2	5	1	2	15	1	4	1	2	1	1	2	2	2	2	2	2	2	2	2	1	1	1	1	1	1	1	3	3	3	3	3	3	3	0	0	3	3	3	3	3	3	3	3	3
1119	1	64	4	1	1	4	2	1	14	1	4	1	2	1	2	0	0	0	0	0	0	0	0	0	0	0	0	0	0	0	0	3	3	3	3	3	3	3	2	2	3	3	3	3	3	3	3	3	3
1120	2	34	1	2	2	6	2	2	21	1	2	4	2	1	1	1	1	0	0	0	0	0	1	0	1	1	1	1	1	1	0	3	3	3	3	2	3	3	8	8	2	4	3	3	3	3	3	4	3
1121	2	74	4	3	2	4	1	1	20	1	2	5	2	1	1	0	0	1	0	1	0	0	0	0	0	0	0	0	0	0	0	5	5	5	5	1	4	1	9	9	4	4	4	4	4	4	4	4	4
1122	1	72	2	1	2	2	2	2	19	1	2	4	2	1	1	0	0	0	0	0	0	0	0	0	2	0	0	0	0	0	0	5	2	5	4	2	5	1	8	10	5	5	5	4	5	5	5	5	5
1123	2	57	2	1	#NULL!	4	1	#NULL!	#NULL!	1	2	3	2	1	1	0	0	0	0	0	0	0	0	0	0	0	0	0	0	0	0	4	4	4	4	1	4	1	7	7	3	3	4	3	3	4	4	4	4
1124	2	29	1	2	1	6	2	1	5	1	4	2	2	1	1	0	0	0	0	1	0	0	0	0	0	0	0	0	0	0	0	4	4	4	4	3	4	3	8	9	5	5	5	5	5	5	4	5	4
1125	2	62	2	1	1	4	1	1	30	1	2	4	2	1	1	0	0	0	0	0	0	0	0	0	2	1	1	1	1	1	1	3	3	3	3	3	3	1	8	8	3	3	3	3	3	3	3	3	3
1126	2	65	4	1	1	4	2	1	30	1	2	4	2	1	1	0	0	1	0	0	0	0	0	0	0	0	0	0	0	0	0	5	5	5	5	5	5	1	9	1	5	5	5	5	5	5	5	5	5
1127	2	70	2	2	2	3	1	1	14	1	2	5	2	1	1	0	0	0	0	0	0	0	0	0	0	0	0	0	0	0	0	4	4	4	4	4	4	4	10	10	4	3	3	3	3	3	3	3	2
1128	2	46	2	2	2	6	2	2	20	1	2	4	2	1	1	0	0	0	0	0	0	0	0	0	0	0	0	0	0	0	0	4	4	4	4	2	4	1	9	9	4	4	4	4	4	4	4	4	4
1129	1	62	2	1	2	3	2	1	15	1	2	4	2	2	1	0	0	0	0	0	0	0	0	0	0	0	0	0	0	0	0	4	4	4	5	1	5	1	8	8	2	3	5	3	5	5	5	4	4
1130	1	56	2	1	2	3	1	1	33	1	1	2	2	1	1	0	0	0	0	0	0	0	0	0	1	1	1	1	1	1	1	3	3	3	3	3	3	3	10	10	3	3	3	3	3	3	3	3	3
1131	1	46	2	1	2	6	1	1	15	1	2	4	2	2	1	1	1	0	2	0	0	0	0	0	1	1	1	1	1	1	1	3	4	4	4	2	3	3	8	8	3	1	5	3	4	5	4	4	5
1133	1	58	2	3	2	6	2	1	17	1	2	5	2	1	1	1	1	1	2	1	0	1	1	0	1	1	0	1	0	1	0	4	3	3	3	3	4	3	5	9	4	4	4	3	3	4	3	2	4
1135	1	70	2	1	2	5	2	1	30	1	2	4	2	5	1	0	0	0	0	0	0	0	0	0	0	0	0	0	0	0	0	4	4	4	4	1	4	1	10	10	4	4	4	4	4	4	4	4	4
1136	2	72	2	1	2	2	2	1	90	1	4	4	2	1	1	1	1	1	1	0	0	1	0	0	0	0	0	0	0	0	0	5	5	5	5	1	5	1	5	8	1	3	3	3	3	3	3	3	3
1137	1	68	2	1	2	6	2	2	14	1	2	4	2	3	2	0	0	0	0	0	0	0	0	0	0	0	0	0	0	0	0	1	1	2	2	2	2	2	10	10	4	4	4	4	4	4	4	4	4
1139	1	34	1	1	2	3	2	2	22	1	2	4	2	1	1	0	1	0	1	0	0	0	0	0	0	0	0	0	0	0	0	4	4	4	4	4	4	2	5	5	3	4	5	5	5	4	5	4	5
1140	2	67	2	1	2	4	2	2	25	1	2	4	2	1	1	0	0	0	0	0	0	0	0	0	0	0	0	0	0	0	0	4	5	5	5	1	1	1	8	8	4	4	4	4	4	4	4	5	5
1141	2	74	2	1	2	2	1	1	21	1	2	4	2	1	1	0	0	3	0	0	0	0	3	0	0	0	0	0	0	0	0	5	5	5	5	5	5	5	8	8	5	5	5	5	5	5	5	5	5
1143	2	68	2	2	2	6	1	1	90	1	2	4	2	1	1	1	1	2	1	0	0	0	0	0	1	0	0	1	1	0	1	5	4	5	5	1	4	1	9	9	1	5	5	5	5	4	5	4	4
1144	2	55	2	2	2	6	2	2	26	1	3	3	2	1	1	1	1	1	1	1	1	1	1	1	1	1	1	1	1	1	1	3	3	3	3	3	3	3	8	8	3	3	3	3	3	3	3	3	3
1145	1	57	2	1	2	3	1	2	18	1	2	4	2	1	2	0	0	1	1	1	0	1	0	0	0	0	0	0	0	0	0	4	4	4	4	3	4	3	6	8	3	4	3	3	3	4	3	5	4
1146	2	64	2	2	2	3	2	2	40	1	2	2	2	1	1	2	2	2	2	2	1	1	2	1	2	2	1	0	2	2	2	2	2	2	2	2	2	4	0	0	2	1	1	2	2	2	2	2	2
1148	2	45	2	2	2	6	1	1	30	1	2	4	2	1	1	1	0	0	1	1	0	0	0	0	0	0	0	0	0	0	0	5	5	5	5	2	5	2	10	9	3	5	5	4	3	4	3	4	5
1150	2	51	2	2	2	3	2	2	9	1	4	4	2	1	1	0	0	1	1	1	0	0	1	0	0	0	0	0	0	0	0	4	4	4	4	1	5	1	8	10	3	4	5	5	5	5	5	5	5
1151	2	34	2	4	2	6	2	2	10	1	2	4	2	2	1	1	0	0	1	1	0	1	1	0	1	1	1	1	1	1	1	4	4	4	4	2	4	3	9	10	2	3	3	2	3	3	2	4	4
1152	2	70	2	2	2	3	2	1	13	1	4	2	2	1	1	1	1	3	3	0	0	0	1	0	1	1	1	0	0	1	0	3	3	3	3	3	3	3	8	6	5	5	5	5	5	5	5	5	5
1153	2	82	4	1	2	4	1	1	80	1	2	4	2	1	1	0	0	1	1	1	0	1	1	0	1	0	1	0	0	1	1	1	2	3	3	4	2	1	10	10	5	2	2	2	1	1	1	3	3
1154	2	45	2	1	2	5	1	2	6	1	2	4	2	1	1	0	0	0	0	0	0	0	0	0	0	0	0	0	0	0	0	5	5	5	5	5	5	1	10	10	3	3	4	4	5	5	5	5	5
1156	2	50	2	1	2	2	1	1	20	1	2	2	2	1	1	2	1	1	3	1	1	1	1	1	1	1	1	1	1	1	1	3	2	3	3	3	3	3	3	3	3	3	3	3	3	3	3	3	3
1158	2	47	3	1	2	4	2	2	35	1	2	4	2	2	1	0	0	0	0	0	0	0	0	0	0	0	0	0	0	0	0	4	4	4	4	1	4	1	10	10	3	5	5	5	5	5	5	5	5
1159	2	51	2	1	2	4	2	1	35	1	2	3	2	1	1	1	1	1	1	2	1	1	1	0	0	1	1	1	0	1	0	2	2	3	3	3	3	3	7	9	5	1	5	3	4	4	4	4	4
1160	1	52	2	1	2	3	2	2	12	1	3	4	2	2	1	1	1	2	2	0	0	1	1	1	1	1	1	1	1	1	1	3	3	2	3	2	2	3	3	4	4	3	4	4	4	2	4	3	4
1161	2	55	2	1	2	4	2	1	50	1	2	4	2	1	1	1	1	1	1	1	1	1	1	1	1	1	1	1	1	1	1	3	3	3	3	3	3	3	4	4	2	2	2	2	2	2	2	2	2
1162	2	59	2	2	2	4	2	2	18	1	2	4	2	1	1	0	0	0	0	0	0	0	0	0	0	0	0	0	0	0	0	4	4	4	4	1	4	1	8	8	3	2	4	3	4	4	4	4	4
1163	1	54	2	5	2	6	1	1	10	1	2	3	2	1	1	1	0	1	1	0	1	0	1	0	0	0	1	0	0	0	1	4	4	4	4	3	4	2	6	0	2	3	4	4	4	3	4	3	4
1166	2	85	4	2	2	4	1	1	10	1	2	4	2	1	1	0	0	0	0	0	0	0	0	0	0	0	0	0	0	0	0	5	5	1	1	1	1	1	8	9	1	1	1	1	1	3	1	1	1
1167	2	56	2	1	2	4	1	1	20	1	2	4	1	1	1	0	0	0	0	0	0	0	0	0	0	0	0	0	0	0	0	5	5	5	5	5	5	1	10	10	5	5	5	5	5	5	5	5	5
1168	2	68	2	3	2	4	1	1	30	1	2	2	2	1	1	1	1	2	1	0	0	2	0	0	1	1	1	1	1	1	1	2	2	2	2	2	2	2	8	8	2	2	2	2	2	2	2	2	2
1169	2	78	4	1	2	2	1	1	15	1	2	1	2	2	1	0	0	0	2	0	0	0	3	0	2	0	0	0	0	2	0	5	5	5	5	5	5	3	10	10	4	4	4	4	4	4	4	4	4
1170	2	76	2	1	1	3	1	2	44	1	2	4	2	1	1	0	0	0	0	0	0	0	1	0	0	1	0	0	0	0	0	2	5	5	5	1	5	1	10	10	5	4	5	5	5	5	5	5	5
1171	1	78	2	2	2	5	2	1	7	1	2	3	2	1	1	0	0	3	1	0	0	0	0	0	0	0	0	0	0	0	0	5	5	5	5	1	5	1	10	10	5	5	5	5	5	5	5	5	5
1173	2	62	2	2	3	3	2	2	56	1	2	4	2	6	1	0	0	0	0	0	0	0	0	0	0	0	0	0	0	0	0	5	5	5	5	1	5	1	9	10	4	5	5	5	5	5	5	5	5
1174	2	44	2	1	2	4	2	2	7	1	2	4	2	1	1	0	0	0	0	0	0	0	0	0	0	0	0	0	0	0	0	4	4	4	4	1	4	1	10	10	4	4	4	4	4	4	4	4	4
1175	1	61	2	5	2	5	1	2	17	1	2	1	2	5	1	0	0	0	0	0	0	0	0	0	0	0	0	0	0	0	0	4	4	4	4	1	4	1	9	9	4	4	4	4	4	4	4	4	4
1176	1	46	2	1	2	4	1	1	30	1	2	2	2	2	1	2	2	3	3	1	1	3	2	0	2	2	1	1	3	3	2	2	3	3	3	2	2	5	10	10	2	2	2	3	3	3	3	3	3
1177	2	62	2	1	2	5	1	2	11	1	3	2	2	1	1	2	2	1	2	2	1	1	2	1	1	0	0	1	1	1	0	3	3	2	3	2	2	3	7	10	4	3	4	3	4	3	4	4	4
1178	2	70	2	2	2	3	2	1	30	1	1	4	2	1	1	1	0	1	1	0	0	0	0	0	0	0	1	0	0	0	0	2	1	2	1	2	2	2	3	2	2	3	2	3	2	3	4	2	1
1180	1	71	2	1	2	5	1	1	19	2	2	3	2	1	1	1	1	3	2	3	1	3	2	0	1	1	1	1	1	1	1	3	2	2	2	4	2	3	0	5	3	2	4	3	3	3	3	3	4
1181	1	61	2	2	2	4	2	1	15	1	2	4	2	5	2	0	0	0	0	0	0	0	0	0	0	0	0	0	0	0	0	4	4	4	4	1	4	1	7	7	3	3	4	3	3	4	4	4	4
1182	2	71	2	1	2	3	1	1	14	1	3	2	2	1	1	3	3	3	3	3	3	3	1	1	2	1	1	2	3	3	2	2	2	2	2	4	2	5	3	3	2	2	3	3	2	2	2	3	3
1183	2	51	3	1	1	5	1	1	10	1	3	4	2	3	2	1	2	3	2	1	3	2	3	3	2	2	3	2	1	3	3	3	4	4	4	2	4	4	3	0	2	2	3	3	3	2	3	2	5
1184	2	61	2	2	2	4	1	1	21	1	2	2	2	2	1	0	0	0	0	0	0	0	0	0	0	0	0	0	0	0	0	4	4	4	4	2	5	2	10	10	5	5	5	5	5	5	5	5	5
1185	1	63	2	1	2	4	2	1	29	1	2	3	2	1	2	0	0	2	1	1	0	0	0	0	0	0	0	0	0	0	1	4	3	4	4	3	4	3	0	10	3	3	4	4	4	3	4	4	4
1186	2	46	2	1	2	4	1	1	16	1	2	4	2	1	1	1	0	1	1	1	0	0	0	0	1	1	1	0	0	0	0	4	4	5	5	2	5	2	6	8	2	2	4	5	5	5	5	5	4
1187	2	49	2	1	2	5	2	1	12	1	4	2	2	1	1	1	1	1	1	0	0	0	0	0	1	1	1	1	1	1	1	3	3	3	3	2	3	2	2	2	3	4	3	4	3	4	4	4	4
1188	2	34	2	1	2	4	2	2	14	1	2	4	2	1	1	0	0	0	0	0	0	0	0	0	0	0	0	0	0	0	0	5	5	5	5	5	5	2	8	7	3	3	3	3	2	4	3	4	3
1189	2	53	2	1	2	4	1	1	22	1	4	1	2	2	1	1	1	1	1	1	1	1	2	2	1	1	2	2	2	2	3	2	2	4	4	2	3	3	8	8	3	3	3	3	3	3	3	5	3
1190	1	64	2	1	3	5	1	2	19	1	2	4	2	4	1	0	0	0	0	0	0	1	1	0	0	0	0	0	0	0	0	4	4	4	4	2	4	2	5	2	2	3	4	2	2	3	4	4	4
1191	1	66	2	4	2	4	2	1	22	1	2	5	2	2	2	0	0	0	0	0	0	0	0	0	0	0	0	0	0	0	0	3	3	3	3	3	3	3	10	10	4	3	3	3	3	3	3	3	3
1192	2	64	2	1	1	4	1	2	30	1	3	4	2	1	1	0	0	0	0	0	0	0	0	0	0	0	0	0	0	0	0	5	5	5	5	4	5	1	5	0	3	2	4	4	4	4	5	4	4
1193	2	62	2	1	2	1	1	1	7	1	2	4	2	1	1	1	1	1	1	0	1	1	1	1	1	1	1	1	1	1	1	3	3	3	3	3	3	2	8	8	3	3	3	3	3	3	3	3	3
1194	2	51	2	2	2	5	2	1	8	1	3	4	2	1	1	0	0	0	0	0	0	0	0	0	0	0	0	0	0	0	0	4	5	5	5	1	5	2	10	10	4	5	5	5	5	4	5	5	5
1195	1	81	4	1	1	4	1	1	30	1	4	4	2	6	2	0	0	1	0	2	0	0	0	0	0	0	0	0	0	0	0	5	5	5	5	1	5	1	5	5	1	1	1	1	1	1	1	5	5
1197	2	64	2	1	2	4	1	1	14	1	2	4	2	1	1	1	1	3	1	0	1	1	1	0	1	1	1	1	1	3	1	3	3	3	3	2	3	4	8	8	3	3	3	3	3	3	3	3	3
1198	2	55	2	1	3	4	2	1	10	1	2	4	2	1	1	0	0	0	0	0	0	0	0	0	0	0	0	0	0	0	0	2	2	1	2	2	1	2	2	3	1	2	2	1	2	1	2	1	1
1200	2	63	2	1	2	2	1	1	12	1	1	2	2	1	1	0	1	0	0	0	0	0	0	0	0	1	0	0	0	0	0	4	4	3	4	3	4	3	6	7	4	3	5	4	3	4	5	4	3
1201	2	66	2	2	2	4	2	1	20	1	2	3	2	1	1	1	1	2	2	0	0	1	0	0	0	0	0	0	0	1	0	4	4	4	4	3	4	2	8	8	3	3	3	3	3	3	3	3	3
1202	1	68	2	2	2	2	1	1	46	1	2	4	2	6	2	0	1	2	0	0	0	1	0	0	0	0	0	0	0	0	1	2	3	2	2	1	2	3	3	3	1	2	3	3	3	2	3	2	3
1204	1	67	2	3	2	5	1	1	25	1	4	3	2	1	1	0	0	1	0	0	1	1	0	0	0	0	1	0	0	0	0	4	4	4	3	2	4	3	8	5	2	3	3	3	3	3	3	3	3
1205	2	60	2	1	2	4	1	1	30	1	3	2	2	2	1	0	0	2	2	1	0	1	1	0	1	0	0	1	1	1	0	4	4	4	4	4	4	2	8	5	4	3	4	4	4	4	4	4	4
1206	1	66	2	6	2	5	1	1	90	1	4	2	2	4	1	1	0	1	1	1	0	1	0	0	0	0	0	0	0	0	0	2	2	2	2	2	2	2	10	10	3	3	3	3	3	3	4	4	4
1207	2	57	2	1	2	3	2	1	14	1	2	4	2	1	1	1	1	3	2	1	0	1	1	1	1	1	1	1	1	1	1	2	2	3	2	2	3	2	5	5	3	3	3	3	3	3	4	3	4
1208	2	39	2	2	2	4	2	2	18	1	2	4	2	2	1	0	0	0	0	0	0	0	0	0	0	0	0	0	0	0	0	3	3	3	4	3	4	2	8	8	3	3	3	4	3	3	3	4	4
1210	2	60	2	1	2	4	1	1	23	1	2	4	2	1	1	1	0	0	0	0	0	0	0	0	0	0	0	0	0	0	0	2	2	2	2	2	2	2	8	8	2	2	2	2	2	2	2	2	2
1211	2	62	2	2	2	3	1	1	30	1	2	3	2	1	1	0	1	1	0	0	0	0	0	0	1	1	1	0	0	1	0	4	4	4	4	2	4	2	10	10	5	5	5	5	5	5	5	5	5
1213	1	71	2	1	2	3	2	2	14	1	2	4	2	1	1	1	0	1	1	0	0	1	1	0	0	1	0	0	0	0	0	4	4	4	4	2	4	1	8	8	3	2	2	2	3	3	4	4	4
1214	1	81	2	2	2	5	1	2	30	1	2	4	2	1	1	0	0	0	0	0	0	0	0	0	0	0	0	0	0	0	0	5	5	5	5	1	5	1	10	10	2	4	5	5	5	4	4	5	5
1215	1	37	2	3	2	6	1	1	15	1	3	3	2	2	1	1	0	0	1	0	0	1	0	0	0	0	1	1	0	0	0	5	5	5	5	1	5	2	9	9	4	5	5	4	5	5	4	5	4
1216	1	71	2	1	2	3	1	1	45	1	2	4	2	1	1	0	0	0	0	0	0	0	0	0	0	0	0	0	0	0	0	4	4	4	4	4	4	4	10	10	1	1	1	1	1	1	1	1	1
1217	2	67	2	1	2	2	1	1	14	1	1	4	2	2	1	0	0	0	0	0	0	0	0	0	1	0	0	0	0	1	0	4	4	4	4	1	4	4	8	8	3	3	4	4	4	4	4	4	4
1218	2	70	3	1	1	4	2	2	10	1	3	3	2	1	1	0	0	0	0	0	0	0	0	0	0	0	0	0	0	0	0	3	3	3	3	3	3	3	10	10	4	4	4	4	4	4	4	4	4
1219	2	61	2	1	2	4	1	2	15	1	2	5	2	1	1	0	0	0	0	0	0	0	0	0	0	0	0	0	0	0	0	1	1	1	1	1	1	1	5	10	1	1	1	1	1	1	1	1	1
1220	2	67	2	1	2	2	1	1	14	1	2	4	2	1	1	0	0	0	0	0	0	0	0	0	0	0	0	0	0	0	0	3	3	3	3	3	3	3	3	3	3	3	3	3	3	3	3	3	3
1221	2	38	1	2	2	6	1	1	22	1	2	4	2	2	1	0	0	0	0	0	0	0	0	0	0	0	0	0	0	0	0	4	5	4	5	1	5	1	10	10	4	4	4	3	4	5	5	5	4
1222	2	58	2	1	2	2	1	1	14	1	2	2	2	4	2	1	1	1	1	0	1	1	1	0	1	1	1	1	1	1	1	3	3	3	3	3	3	3	2	3	2	3	3	3	3	2	3	3	3
1224	2	63	2	1	2	4	1	1	15	1	2	2	1	1	2	1	1	1	1	2	1	1	0	1	1	1	1	1	1	1	1	3	2	2	2	2	2	2	6	6	3	4	2	4	4	4	4	2	3
1225	1	59	2	1	2	4	1	1	14	1	2	4	2	4	1	0	0	0	0	0	0	0	0	0	0	0	0	0	0	0	0	5	2	5	5	1	5	1	10	10	3	4	4	4	5	5	5	5	5
1226	2	63	2	2	2	4	2	2	20	1	4	5	2	1	1	0	0	0	0	0	0	0	0	0	0	0	0	0	0	0	0	5	5	5	5	5	5	2	0	0	1	1	4	4	4	5	5	3	5
1227	1	56	2	1	1	3	1	1	#NULL!	1	2	4	2	2	1	0	0	0	0	0	0	0	0	0	0	0	0	0	0	0	0	1	4	1	4	1	4	1	7	7	3	3	4	3	3	4	4	4	4
1231	2	51	2	6	2	6	1	1	10	1	2	2	2	2	1	1	1	0	1	0	0	0	0	0	0	0	1	1	0	0	1	4	5	4	4	2	4	2	10	10	4	4	4	4	4	4	4	5	5
1232	2	72	4	1	2	3	1	1	30	1	2	2	1	1	1	0	0	0	1	2	0	1	0	0	0	0	0	0	0	0	0	5	5	5	5	2	4	2	10	10	3	3	3	3	3	3	3	3	3
1235	2	65	4	1	3	5	2	2	35	1	2	2	2	1	1	2	2	2	2	2	2	1	2	1	2	2	2	2	1	1	2	3	3	3	3	3	3	3	6	6	4	4	4	4	4	3	4	5	4
1236	1	64	2	2	2	4	2	2	14	1	2	2	2	1	1	1	1	2	2	1	1	2	2	0	1	1	3	1	1	1	1	2	2	2	2	2	2	4	5	5	2	2	2	2	2	2	2	2	2
1237	1	54	2	1	2	3	2	1	13	1	2	4	2	1	1	0	0	0	0	0	0	0	0	0	0	0	0	0	0	0	0	3	3	3	3	1	3	1	8	8	3	3	3	3	3	3	3	3	3
1238	1	70	2	1	2	5	2	2	20	1	4	2	2	1	1	1	0	1	1	1	0	0	0	0	0	0	0	0	0	1	0	2	2	2	2	2	2	2	8	1	2	2	2	2	3	3	4	3	3
1239	2	71	2	1	2	4	1	1	22	1	2	4	2	1	1	1	1	3	0	0	0	0	1	0	0	0	0	0	0	1	0	4	3	4	4	2	4	3	5	7	2	3	3	3	4	2	4	4	3
1240	1	67	2	1	2	3	2	1	15	1	2	5	2	1	1	0	0	0	0	0	0	0	0	0	0	0	0	0	0	0	0	4	4	4	4	1	4	1	10	10	3	3	3	3	3	3	3	3	3
1242	2	58	2	1	2	3	2	1	16	1	2	1	2	1	1	3	1	2	2	1	0	1	1	0	2	0	1	3	3	3	3	2	4	4	2	1	5	4	1	5	5	5	5	5	5	5	5	2	5
1243	2	70	2	1	2	3	1	1	30	1	3	3	2	1	1	1	1	1	1	0	1	1	1	0	1	1	1	1	1	1	1	3	3	3	3	3	3	3	8	8	3	3	3	3	3	3	3	3	3
1244	1	72	2	1	2	5	1	1	30	1	4	4	2	1	1	0	0	0	1	0	0	0	0	0	0	0	0	0	0	0	0	4	4	4	4	2	4	2	6	8	3	4	4	4	4	4	4	4	4
1246	2	66	2	2	2	2	1	1	21	1	2	2	2	1	1	1	1	0	1	0	0	0	0	0	0	0	0	0	0	1	0	4	4	4	4	1	4	1	8	8	4	3	4	4	4	4	4	4	4
1247	2	67	2	1	2	4	1	1	9	1	2	4	2	1	1	0	0	0	0	0	0	0	0	0	0	0	0	0	0	0	0	4	4	4	4	2	4	1	9	9	2	3	4	4	4	4	4	4	4
1250	1	73	4	2	3	5	2	1	11	1	2	2	2	1	1	0	0	1	1	0	0	0	0	0	0	0	0	0	0	0	0	4	3	4	4	3	3	2	2	2	3	3	3	3	3	3	3	3	3
1251	2	54	2	1	2	1	2	1	60	1	4	2	2	1	1	1	0	1	1	0	0	0	0	0	1	0	0	0	0	0	0	4	4	4	4	1	4	4	10	10	4	2	2	2	2	2	2	2	2
1252	1	60	2	4	2	6	1	1	15	1	2	5	2	1	1	0	0	1	1	0	0	0	0	0	1	1	0	0	0	0	0	3	3	3	3	3	3	3	5	5	3	3	3	3	3	3	3	3	3
1253	2	64	2	1	2	4	1	2	21	1	2	3	2	1	1	1	1	3	1	1	0	0	1	0	1	1	0	1	1	1	1	3	3	3	4	3	3	3	8	5	4	3	4	4	4	4	5	5	5
1254	1	52	3	3	1	5	2	1	14	1	2	4	2	4	1	0	0	0	0	0	0	0	0	0	0	0	0	0	0	0	0	4	4	4	4	2	4	2	10	10	3	3	4	3	3	4	3	4	4
1255	2	58	2	1	2	3	1	1	20	1	2	4	2	1	1	3	1	3	3	1	1	2	2	0	2	1	2	1	1	2	0	1	2	2	1	4	1	5	10	5	2	3	4	4	2	1	2	4	5
1256	2	64	2	1	2	4	1	1	35	1	4	4	2	1	1	0	0	0	0	0	0	0	0	0	0	0	0	0	0	0	0	4	4	4	4	1	4	1	8	8	3	3	3	4	4	4	4	4	4
1258	2	64	2	1	1	3	2	1	30	1	2	4	2	1	1	1	1	3	3	1	1	1	1	0	1	1	2	2	1	1	1	4	4	3	3	4	3	5	10	0	3	4	5	5	5	5	5	3	5
1259	2	54	4	1	3	3	2	2	7	1	2	1	2	1	1	1	0	1	1	0	1	0	0	1	0	1	1	1	0	1	0	2	2	3	2	3	2	4	8	8	3	3	5	4	3	3	5	3	2
1260	1	42	1	3	2	6	2	2	31	1	2	2	2	1	1	0	0	0	0	0	0	0	0	0	0	0	0	0	0	0	0	3	3	3	4	2	3	2	5	5	3	3	3	2	3	3	3	3	3
1261	2	44	2	1	2	4	1	1	16	1	2	3	2	1	1	0	0	1	1	0	0	0	0	0	0	0	0	0	0	1	0	4	3	4	3	2	4	1	8	5	3	3	4	4	4	4	4	4	3
1262	2	73	2	1	2	2	2	1	48	1	2	2	2	1	1	0	0	1	0	0	0	0	0	0	1	0	0	0	0	0	0	4	4	4	4	1	4	1	8	8	2	4	4	4	4	4	4	4	4
1264	1	29	2	2	2	6	2	2	7	1	2	4	2	1	1	2	2	1	1	1	1	1	1	1	2	2	2	2	2	2	1	3	3	3	3	3	3	3	8	8	3	3	3	3	3	3	3	3	3
1267	2	45	3	1	2	3	1	1	54	1	2	2	1	2	1	1	1	3	1	3	3	2	2	1	3	3	3	3	3	3	3	2	2	2	2	5	1	5	2	0	5	4	4	4	4	2	3	2	5
1269	1	43	1	1	2	2	2	1	30	1	2	3	2	1	1	1	1	0	0	0	0	0	0	1	1	1	1	1	1	1	1	3	3	3	3	3	3	2	9	7	2	2	2	3	3	3	3	3	2
1270	1	65	2	3	2	5	1	1	37	1	4	1	2	1	1	1	0	2	2	0	1	2	1	0	1	0	0	1	1	1	1	2	2	3	3	2	3	3	10	10	4	4	4	4	4	4	4	4	4
1271	2	63	2	2	2	4	1	1	14	1	3	4	2	1	1	0	0	1	1	0	0	1	1	1	1	1	1	1	1	2	1	3	3	3	3	3	3	3	5	5	3	3	3	3	3	4	4	4	4
1272	1	44	2	6	2	6	2	1	25	1	3	3	2	1	1	1	1	1	1	1	1	0	0	0	0	0	1	1	0	1	0	3	3	3	3	3	4	2	1	1	3	3	4	3	3	3	3	3	3
1273	1	64	2	1	2	4	1	1	10	1	2	4	2	1	1	0	0	2	1	1	1	0	0	0	0	0	0	0	0	0	0	3	3	3	2	3	3	2	5	5	3	2	2	2	3	3	2	2	3
1275	2	53	2	1	2	3	1	1	14	1	3	4	2	1	1	1	0	1	1	0	1	1	0	0	1	1	1	1	1	1	0	3	4	4	4	1	5	2	6	7	4	4	5	5	5	5	5	2	3
1276	1	56	2	2	2	5	2	1	10	1	2	4	2	1	1	1	0	0	1	1	0	1	1	0	0	0	0	1	0	0	0	3	2	3	3	2	3	3	5	5	3	3	3	3	3	5	4	3	4
1277	2	45	2	1	2	5	1	1	40	1	2	4	2	2	1	1	1	1	1	1	0	0	0	0	0	0	0	0	0	0	0	3	3	3	3	2	3	2	5	5	3	3	3	3	3	3	3	3	3
1278	1	74	2	3	2	3	1	1	7	1	2	4	2	1	1	0	0	0	0	0	0	0	0	0	0	0	0	0	0	0	0	5	5	5	5	1	5	1	0	0	5	1	5	5	4	5	5	5	5
1279	2	67	2	1	2	4	1	1	15	1	2	4	2	1	1	0	0	0	1	0	0	0	0	0	0	0	1	0	0	1	1	4	4	4	4	3	4	2	8	8	5	4	4	3	5	3	4	4	4
1280	2	74	4	1	3	3	2	1	32	1	2	2	2	1	1	0	0	0	1	1	0	0	0	0	1	1	1	1	1	2	1	5	4	3	3	3	3	3	10	10	4	3	4	4	4	4	4	4	4
1281	2	64	2	1	2	4	2	2	23	1	2	4	2	1	1	1	1	1	1	1	1	1	1	1	1	1	1	1	1	1	1	3	3	3	3	3	3	1	8	8	2	2	2	2	2	2	2	2	2
1282	2	85	2	1	1	4	1	1	23	2	2	4	2	1	1	0	0	0	0	0	0	0	0	0	0	0	0	0	0	0	0	2	2	2	2	2	2	2	10	10	1	1	2	1	2	1	1	5	5
1283	2	70	2	1	2	3	1	1	72	1	4	1	2	1	1	2	2	2	2	2	1	2	2	1	2	2	2	1	1	1	1	2	4	4	4	3	3	4	8	8	3	2	3	3	3	3	3	3	3
1284	1	46	2	1	3	2	1	1	20	1	2	4	2	1	1	0	0	1	1	0	0	0	0	0	0	0	0	0	0	0	0	3	3	3	3	3	3	3	1	1	3	3	3	3	3	3	3	3	3
1286	2	50	2	1	2	4	2	2	12	1	1	3	2	1	1	2	3	3	2	0	3	3	3	3	3	3	3	3	3	3	3	1	1	1	1	5	2	5	4	8	3	1	5	5	3	1	2	3	2
1289	2	30	1	1	1	6	1	1	15	1	2	2	2	2	1	1	0	1	1	1	0	1	1	0	0	0	0	0	0	1	0	4	3	4	3	1	3	2	8	8	3	3	3	2	3	2	2	3	2
1290	1	63	2	1	2	4	1	1	15	1	2	4	2	6	1	0	0	1	1	0	0	0	0	0	1	1	1	1	1	1	1	3	3	3	3	3	3	3	10	10	3	3	3	3	3	3	3	3	3
1291	2	58	2	1	1	3	1	1	6	1	2	4	2	1	1	0	0	0	0	0	0	0	0	0	0	0	0	0	0	0	0	3	3	3	3	3	3	3	8	8	3	3	3	3	3	3	4	3	3
1292	2	47	2	1	2	2	1	1	14	1	2	4	2	1	1	0	0	0	0	0	0	0	0	0	0	0	0	0	0	0	0	5	4	4	4	3	3	3	10	10	2	2	3	3	3	3	3	5	3
1293	2	69	2	1	2	2	2	1	30	1	2	3	2	1	1	1	1	3	1	1	1	1	1	0	1	1	1	1	1	1	1	3	3	3	3	3	3	3	8	8	3	3	3	3	3	3	3	3	3
1294	2	67	2	2	2	3	2	1	26	1	2	5	2	1	1	0	0	0	0	0	0	0	0	0	0	0	0	0	0	0	0	5	5	5	5	2	4	1	7	0	4	3	4	4	4	4	4	4	4
1296	1	46	2	4	2	5	2	1	90	1	4	2	2	1	1	0	0	0	0	0	1	0	0	0	0	0	0	0	0	0	0	4	4	3	4	2	4	3	5	8	4	5	5	4	4	4	5	4	5
1297	1	63	2	2	2	4	2	2	45	1	2	1	2	3	1	1	1	1	1	0	0	1	0	0	1	1	1	0	1	1	1	4	3	3	3	3	3	2	10	10	3	4	4	5	4	4	5	4	5
1298	1	65	2	1	2	4	1	1	14	1	4	3	2	1	1	1	0	1	2	1	2	1	2	0	1	1	1	1	1	2	0	2	1	1	1	3	2	3	4	2	3	3	3	2	3	3	3	4	4
1300	2	51	2	1	2	4	1	1	15	2	2	4	2	1	1	3	3	3	3	3	3	3	3	3	2	3	3	3	3	3	3	3	2	3	2	2	3	2	1	5	1	2	3	2	3	2	3	2	3
1301	1	49	2	2	2	6	1	2	20	1	2	2	2	1	1	0	1	2	2	1	0	1	0	0	0	0	1	1	0	1	0	3	2	3	3	2	4	2	3	2	2	3	3	3	3	3	4	2	3
1302	2	52	2	1	2	4	1	2	0	1	2	1	2	1	1	0	0	1	1	1	0	1	1	0	1	1	1	1	1	1	0	4	4	4	4	3	4	3	10	10	4	4	4	4	4	5	5	5	5
1303	2	40	2	1	2	5	1	1	60	1	2	2	2	1	1	1	1	1	1	0	1	1	0	0	1	1	1	1	1	1	1	3	3	3	3	3	3	3	6	9	3	3	4	3	3	3	4	4	3
1304	1	64	2	1	2	4	2	1	28	1	4	1	2	1	1	1	1	2	3	0	0	0	0	1	1	1	0	1	0	1	0	2	1	1	1	5	5	5	0	0	4	1	4	2	2	1	1	1	2
1306	1	65	2	1	2	4	1	2	56	1	2	4	2	6	1	0	0	0	0	0	0	0	0	0	0	0	0	0	0	0	0	4	4	4	4	1	4	1	8	0	4	4	4	4	4	4	4	2	4
1307	1	70	2	1	2	5	2	2	10	1	2	4	2	1	1	0	0	1	1	0	0	0	0	0	1	0	0	0	1	1	0	5	5	5	5	1	5	2	8	10	5	5	5	3	4	5	5	5	5
1308	1	39	2	1	2	4	2	1	7	1	2	4	2	1	1	0	0	0	0	0	0	0	0	0	0	1	0	0	0	0	0	5	3	3	3	3	3	3	7	9	2	5	5	3	3	5	3	5	3
1309	2	27	1	2	2	6	1	1	6	1	2	3	2	2	1	1	1	1	1	1	1	1	1	0	1	1	1	1	1	1	0	3	2	2	2	2	2	3	7	8	3	4	4	3	3	4	4	4	4
1310	1	63	2	2	3	4	1	1	50	1	4	3	2	6	2	0	0	1	1	0	0	0	0	0	0	0	1	0	0	0	0	4	4	4	4	1	4	1	7	7	3	3	4	3	3	4	4	4	4
1311	2	66	2	1	2	4	1	1	20	1	2	4	2	1	1	0	0	0	0	0	0	0	0	0	0	0	0	0	0	0	0	3	3	3	3	3	3	3	10	10	3	3	3	3	3	3	3	3	3
1312	1	47	2	1	2	4	2	2	45	1	2	3	2	2	1	0	0	0	1	0	1	0	0	0	1	0	1	1	0	0	0	2	3	3	4	2	5	1	7	8	4	5	4	3	4	5	5	3	5
1313	2	68	2	1	2	3	2	1	17	1	4	1	2	1	1	1	0	1	1	0	0	1	0	0	0	0	0	0	0	1	0	3	3	3	3	3	3	3	3	3	3	3	3	3	3	3	3	3	3
1314	2	67	2	2	2	5	2	2	33	1	4	3	2	1	1	1	1	3	3	1	0	0	0	0	1	0	1	1	0	1	0	2	2	2	3	3	2	4	1	0	4	3	3	2	2	2	4	3	3
1315	1	74	2	2	2	3	1	1	8	1	2	4	2	1	2	1	1	1	1	1	1	1	1	1	1	1	1	1	1	1	1	3	3	3	3	3	3	3	5	5	3	3	3	3	3	3	3	3	3
1316	2	43	2	1	2	5	1	1	21	1	2	4	2	1	1	0	0	0	0	0	0	0	0	0	0	0	0	0	0	0	0	5	5	5	5	1	5	1	10	10	4	4	4	4	4	4	4	4	4
1320	2	51	2	3	2	6	2	1	11	1	2	4	2	1	1	0	0	1	1	1	0	0	0	0	1	1	1	1	0	1	1	4	4	4	4	3	4	3	7	3	4	4	5	4	4	4	4	4	3
1321	2	64	2	1	2	4	1	1	7	1	2	4	2	1	1	1	1	1	1	1	1	1	1	1	1	1	1	1	1	1	1	2	2	2	2	2	2	2	10	2	2	1	2	2	2	2	2	2	2
1322	2	57	2	1	2	3	2	1	32	1	2	3	2	1	1	1	1	1	1	1	0	0	1	0	1	0	1	1	1	1	0	2	2	2	2	2	2	2	10	10	1	3	2	2	2	2	2	2	2
1323	2	54	2	2	2	3	2	2	14	1	2	1	2	1	1	0	1	0	1	0	0	0	0	0	1	0	1	1	1	1	0	2	4	4	4	1	3	1	8	8	2	3	4	4	4	4	4	4	4
1325	1	35	1	1	1	2	1	1	9	1	2	2	2	1	2	1	0	1	1	0	0	0	0	0	1	0	0	0	0	0	0	1	1	1	1	1	1	1	8	8	1	1	1	1	1	1	1	1	1
1326	2	50	2	1	2	4	1	1	15	1	3	2	2	1	2	1	1	2	1	0	0	1	1	0	1	0	1	0	1	1	0	4	4	4	4	2	4	2	7	5	3	3	3	4	3	4	4	3	4
1327	1	72	2	1	2	3	2	1	60	1	3	2	2	2	2	1	1	1	1	0	1	1	1	1	1	1	1	1	1	1	1	2	2	2	2	2	2	4	8	8	3	3	3	3	3	3	3	3	3
1329	2	64	2	1	2	3	1	1	7	1	2	4	2	1	2	0	0	0	0	0	0	0	0	0	0	0	0	0	0	0	0	1	1	1	1	1	1	1	10	10	4	4	4	4	4	4	4	4	4
1330	2	62	2	5	2	3	1	2	7	1	2	4	2	1	1	0	2	0	0	0	0	0	0	0	0	0	0	0	0	1	0	4	4	4	4	1	4	1	9	10	4	4	4	4	4	4	4	4	4
1331	2	72	4	1	1	3	1	1	6	1	2	4	2	1	1	1	1	1	1	2	2	2	2	2	1	1	1	1	1	1	1	3	3	3	3	3	3	3	8	8	3	3	3	3	3	3	3	3	3
1332	2	80	2	4	2	5	2	1	60	1	4	5	2	1	1	1	1	1	1	1	1	1	1	1	1	1	1	1	1	1	1	3	3	3	3	3	3	3	8	8	3	3	3	3	3	3	3	3	3
1333	1	40	2	1	2	4	1	1	5	1	2	4	2	4	1	0	0	1	1	0	1	1	0	0	1	0	1	1	0	1	0	3	3	2	3	3	2	3	6	5	4	4	4	4	4	4	3	2	2
1334	2	44	2	2	1	3	2	1	5	1	2	3	2	2	1	0	0	0	0	0	0	0	0	0	0	0	0	0	0	0	0	5	5	5	5	1	5	1	9	8	3	2	4	3	3	3	4	3	3
1335	1	44	2	6	2	6	2	2	43	1	3	4	2	2	2	0	0	0	0	0	0	0	0	0	0	0	0	0	0	0	0	2	2	2	2	2	2	2	8	8	4	3	3	3	3	3	3	3	3
1336	1	72	2	2	#NULL!	3	1	1	8	1	2	4	2	1	1	1	0	2	3	0	0	2	0	0	2	2	2	2	0	0	1	2	2	2	2	3	2	3	10	10	2	2	2	3	3	2	2	3	3
1337	2	64	2	1	2	3	1	2	14	1	2	2	2	1	1	0	0	0	0	0	0	0	0	0	0	0	0	0	0	0	0	5	5	5	5	2	5	5	8	6	2	3	4	4	3	4	4	4	4
1338	2	52	2	2	2	5	1	2	#NULL!	1	2	5	2	1	1	0	0	0	1	1	0	1	0	0	0	0	0	0	0	1	0	5	5	5	5	2	5	2	10	10	4	4	5	3	4	4	5	5	4
1339	1	64	2	1	2	4	1	1	20	1	2	2	2	1	2	1	1	1	1	1	1	1	1	1	1	1	1	1	1	1	1	2	2	2	2	2	2	2	7	3	3	3	3	3	3	3	3	3	3
1340	1	70	2	1	2	4	1	1	14	1	2	4	2	1	1	0	0	0	0	0	0	0	0	0	0	0	0	0	0	0	0	4	4	4	4	2	4	2	9	10	5	5	5	5	5	5	5	5	5
1341	1	54	2	1	2	5	1	1	45	1	4	3	2	1	1	1	1	2	2	2	1	2	2	1	1	2	2	2	2	2	2	2	3	2	3	2	2	3	5	7	3	2	3	3	3	4	3	3	3
1342	1	69	2	1	2	3	2	1	30	2	4	2	2	1	1	3	1	1	3	1	1	1	1	1	2	2	2	1	2	2	2	2	1	3	4	3	3	3	5	0	1	1	3	1	1	2	5	4	4
1343	1	65	2	1	2	5	1	1	21	1	2	3	2	1	1	0	0	3	2	0	0	0	1	0	1	0	0	0	0	0	0	4	5	5	5	1	5	2	9	10	4	5	4	4	5	5	5	5	5
1346	1	51	2	2	2	3	1	2	14	1	2	4	2	2	1	0	0	0	1	0	0	1	1	0	0	0	0	0	0	0	0	5	5	5	5	2	5	2	7	7	4	4	4	4	4	4	4	4	4
1347	2	68	2	1	2	4	1	1	30	1	2	4	2	1	1	1	1	1	0	0	1	0	0	0	0	0	0	0	0	0	0	2	3	3	4	3	3	1	10	6	5	5	5	5	5	5	5	5	5
1348	1	33	2	1	3	3	1	2	30	1	2	4	2	3	1	1	1	3	2	1	1	1	0	0	1	0	1	1	1	1	0	4	4	4	4	2	4	1	6	7	3	3	4	4	4	4	4	4	4
1349	1	77	2	2	2	4	2	1	14	1	2	4	2	1	1	1	0	1	0	0	1	0	1	0	1	0	0	1	1	0	0	4	3	4	4	3	3	3	0	0	3	3	3	3	3	3	3	3	3
1350	2	46	2	1	2	4	1	1	46	1	2	3	2	1	1	2	1	1	2	2	2	2	2	0	1	1	1	1	1	1	1	3	3	3	3	3	3	3	8	8	3	3	3	3	3	3	3	3	3
1352	2	70	2	1	2	2	1	1	14	1	2	3	2	1	1	1	1	1	1	0	1	1	1	0	1	1	1	1	1	1	1	3	3	3	2	2	2	2	3	3	2	2	2	2	2	2	2	2	2
1353	1	44	2	1	2	5	2	1	30	1	2	4	2	2	1	0	0	0	0	1	0	0	0	0	0	0	0	0	0	0	0	4	4	4	4	2	4	2	9	9	3	3	5	4	4	4	4	4	4
1354	1	26	1	1	2	6	1	2	14	1	4	4	2	2	1	0	0	0	0	0	0	0	0	0	0	0	0	0	0	0	0	5	5	5	5	5	5	1	5	8	5	5	5	5	5	5	5	5	5
1355	2	62	2	3	2	4	2	1	20	1	2	5	2	4	1	0	0	3	0	0	0	1	0	0	0	0	0	1	1	1	0	4	4	4	4	2	4	2	9	9	3	4	4	5	5	5	5	4	5
1356	1	48	2	1	2	4	2	1	15	1	3	4	2	2	1	0	0	0	0	0	0	0	0	0	0	0	0	0	0	0	0	3	2	3	4	2	3	1	8	8	3	4	4	3	5	5	5	4	5
1357	1	52	2	1	2	5	2	2	28	1	2	4	2	3	1	0	0	0	0	0	0	0	0	0	0	0	0	0	0	0	0	5	5	5	5	5	5	1	8	8	4	4	4	5	5	5	5	4	5
1358	1	50	2	1	2	4	2	1	12	1	2	4	2	1	1	0	0	0	0	0	0	0	0	0	0	0	0	0	0	0	0	4	4	4	4	2	3	2	8	8	4	4	4	4	4	4	4	4	4
1359	1	71	2	1	2	4	2	1	26	1	2	4	2	2	1	0	0	0	0	0	0	0	0	0	0	0	0	0	0	0	0	5	5	5	5	1	5	1	5	1	4	4	5	5	5	5	5	4	4
1360	1	53	2	4	2	5	2	1	40	1	2	2	2	5	1	0	0	1	1	0	0	1	0	0	1	1	1	1	1	1	1	4	4	4	4	3	3	3	10	8	3	4	4	4	4	4	4	4	4
1361	1	53	2	3	2	5	2	1	40	1	2	3	2	1	1	0	0	0	0	0	0	0	0	0	0	0	0	0	0	0	0	5	5	5	5	1	5	1	9	9	3	5	5	4	4	5	5	5	5
1363	2	66	4	1	2	4	2	1	50	1	2	2	2	1	1	0	0	0	1	0	0	0	0	0	0	0	0	0	0	0	0	4	4	4	4	1	4	1	8	8	3	4	4	4	4	4	4	4	4
1364	2	55	3	3	1	3	1	1	12	1	2	2	2	1	1	0	1	2	1	0	0	0	0	0	1	0	0	0	0	0	0	3	3	3	3	3	3	3	8	8	3	3	3	3	3	3	3	3	3
1365	2	63	2	1	2	4	2	2	18	1	2	1	1	1	1	1	2	1	1	1	0	1	1	1	1	1	1	1	1	1	1	2	2	2	2	2	2	2	10	6	2	2	2	2	2	2	2	2	2
1366	2	57	2	1	2	3	2	1	39	1	4	2	2	1	1	1	1	1	1	1	1	1	1	1	1	1	1	1	1	1	1	5	5	4	5	5	1	5	10	10	5	4	2	5	5	4	4	3	5
1367	2	72	4	2	2	2	1	1	13	2	1	1	2	1	1	1	1	1	1	1	1	1	1	1	1	1	1	1	1	1	1	3	3	3	3	3	3	3	8	8	3	3	3	3	3	3	3	3	3
1368	2	58	2	1	2	3	1	1	30	1	2	3	2	1	1	0	0	0	0	0	0	0	0	0	0	0	0	0	0	0	0	5	5	5	5	1	5	1	9	5	2	3	4	3	3	4	4	5	5
1370	1	49	2	2	2	6	1	1	28	1	2	3	2	2	1	1	1	1	1	1	1	1	1	1	1	1	1	1	1	1	1	3	3	3	3	3	3	3	10	10	3	3	3	3	3	3	3	3	3
1371	2	58	3	1	1	4	1	2	47	2	4	4	2	1	1	1	1	1	2	2	2	2	1	3	1	2	3	2	2	2	2	2	3	2	2	4	2	4	7	1	2	4	4	4	3	3	3	5	4
1372	2	58	2	1	1	4	1	1	16	1	3	2	2	1	1	0	0	0	0	0	0	0	0	0	0	0	0	0	0	0	0	3	3	3	3	3	3	3	8	8	3	3	3	3	3	3	3	3	3
1373	1	68	2	1	2	3	1	1	14	1	2	2	2	5	2	0	0	0	0	0	0	0	0	0	1	0	0	0	0	0	0	3	3	3	3	3	3	3	3	3	3	3	3	3	3	3	3	3	3
1374	1	59	2	1	2	4	2	2	#NULL!	1	2	4	2	2	1	3	1	1	2	1	1	1	1	1	2	1	1	2	1	2	0	4	4	5	4	2	4	3	10	4	3	3	4	3	3	4	4	4	4
1375	2	69	4	2	2	5	1	1	20	1	2	3	2	1	1	0	0	2	3	3	0	0	0	0	0	0	0	0	0	0	0	5	5	5	5	5	5	5	10	10	3	3	3	3	3	3	5	5	5
1376	2	56	2	2	2	2	1	1	38	1	2	3	2	1	1	1	1	1	1	1	1	1	1	1	1	1	1	1	1	1	1	2	2	2	2	2	2	2	5	5	3	3	3	3	3	3	3	3	3
1378	1	59	2	2	2	4	1	1	11	1	2	4	2	2	1	0	0	0	1	0	0	0	0	0	0	0	1	0	0	1	0	3	2	3	3	2	3	3	5	3	2	2	3	3	4	4	4	4	5
1379	2	49	3	1	1	3	2	1	9	1	3	2	2	4	1	0	0	1	1	0	0	0	0	0	0	0	1	1	0	1	0	2	1	3	5	1	5	1	5	5	5	5	5	5	5	5	5	5	5
1381	1	73	2	1	2	5	2	2	15	1	2	4	2	1	1	1	2	2	2	1	1	1	2	2	1	1	1	1	2	1	1	3	4	4	4	3	2	4	5	5	2	3	4	3	3	3	3	3	3
1382	1	48	2	3	2	5	2	2	14	1	2	4	2	1	1	0	0	0	0	0	0	0	0	0	0	0	0	0	0	0	0	3	3	3	3	3	3	3	10	9	2	2	2	3	2	2	2	2	2
1383	1	71	2	4	2	5	1	1	#NULL!	1	2	4	2	1	1	2	0	0	1	1	0	2	2	1	1	0	0	0	0	0	0	4	3	4	4	2	4	2	5	7	2	1	4	3	3	2	2	3	4
1384	2	80	2	2	2	2	1	2	#NULL!	1	3	2	2	1	1	1	0	3	2	3	0	1	0	0	0	0	1	0	0	0	0	5	5	5	5	1	5	3	10	10	2	1	3	3	4	4	4	5	3
1385	2	72	2	1	2	3	2	1	14	1	2	4	2	1	1	0	0	0	0	0	0	0	0	0	0	0	0	0	0	0	0	5	5	5	5	1	5	1	9	10	5	5	5	5	5	5	5	5	5
1386	2	66	2	2	2	4	2	1	15	1	4	1	2	1	1	1	1	1	1	1	1	1	1	1	1	1	1	1	1	1	1	3	3	3	3	3	3	3	10	10	3	3	3	3	3	3	3	3	3
1387	2	70	2	1	2	2	1	1	2	1	2	1	2	1	1	1	1	1	1	1	1	1	1	0	1	1	1	1	1	1	1	2	2	2	2	2	2	3	8	6	3	3	3	3	4	4	4	3	3
1388	2	72	2	1	2	4	2	1	30	1	2	4	2	1	1	0	0	2	1	0	0	1	0	0	1	0	1	1	1	1	1	3	3	3	3	3	3	3	8	8	3	3	3	3	3	3	3	3	3
1389	1	30	2	4	2	6	1	1	7	1	2	4	2	2	2	0	0	0	0	0	0	0	0	0	0	0	0	0	0	0	0	4	4	4	4	2	4	2	8	8	3	3	4	4	4	4	4	4	4
1390	2	51	2	2	2	3	1	1	7	1	3	2	2	1	1	1	0	0	1	0	0	1	0	0	1	0	0	0	0	0	0	3	3	2	2	2	2	3	10	10	3	2	3	3	4	2	4	3	4
1391	2	61	2	1	2	4	2	2	14	1	3	3	2	1	1	3	2	3	3	1	2	3	1	3	1	2	2	2	2	2	1	3	3	2	2	2	2	4	5	1	3	3	2	3	3	3	2	2	4
1392	1	61	3	1	1	3	1	1	20	1	2	2	2	1	1	0	1	0	1	0	1	1	0	0	1	1	1	0	1	0	0	5	5	5	5	1	5	1	8	8	5	5	5	5	5	3	5	5	5
1393	1	66	2	1	2	4	1	2	16	1	2	4	2	1	2	0	0	0	0	0	0	0	0	0	0	0	0	0	0	0	0	4	4	4	4	2	4	2	5	10	4	3	4	4	4	4	4	4	4
1395	2	66	4	1	2	4	2	1	18	1	2	1	2	1	1	0	0	0	1	1	1	1	1	0	1	1	1	1	1	1	0	4	3	3	4	3	4	3	6	8	3	2	4	2	3	2	4	3	4
1396	2	67	2	1	2	3	1	1	30	1	2	2	1	1	1	1	1	1	1	1	1	1	1	0	1	1	1	1	1	1	1	3	3	3	2	3	4	3	5	0	3	2	3	3	2	2	3	3	3
1397	1	38	2	2	2	5	2	1	43	1	4	4	2	2	1	0	0	0	0	0	0	0	0	0	0	0	0	0	0	0	0	3	4	4	4	2	4	2	10	10	4	4	4	4	3	4	4	4	4
1398	2	65	3	1	1	4	1	2	30	1	2	2	2	1	1	3	3	3	2	2	2	2	2	2	2	2	2	2	2	2	2	3	3	3	3	2	2	3	8	8	3	3	3	3	3	3	3	3	3
1399	2	56	2	1	2	4	1	2	14	1	2	2	2	1	1	1	0	1	1	0	0	1	0	0	0	0	1	1	0	1	1	4	4	4	4	1	4	4	7	5	2	3	4	3	3	4	4	4	4
1401	1	44	2	2	2	6	1	2	14	1	2	2	2	3	1	1	1	1	1	1	1	1	1	0	1	1	1	1	1	1	1	3	3	3	3	3	3	3	5	7	3	3	3	3	3	3	3	3	3
1403	1	35	2	1	2	6	2	2	23	1	3	4	2	2	1	0	0	0	0	0	0	0	0	0	0	0	0	0	0	0	0	3	4	4	4	2	3	2	7	8	3	4	4	4	4	4	4	4	4
1404	2	62	4	1	2	4	1	2	24	1	2	4	2	2	1	1	1	1	1	1	1	1	2	1	1	2	2	1	1	1	1	4	4	4	4	3	3	5	6	8	5	4	4	4	5	3	5	2	4
1405	2	39	2	2	2	3	1	1	11	1	2	3	2	2	1	2	1	2	2	2	1	1	1	0	1	1	0	1	1	1	0	3	4	3	3	3	3	4	6	6	3	4	4	4	5	5	4	4	4
1406	2	68	2	1	2	4	1	1	29	1	2	4	2	1	1	0	0	1	0	0	0	0	0	0	0	0	0	0	0	0	0	5	5	5	5	1	5	1	8	8	2	3	4	4	4	5	5	4	4
1407	1	53	2	3	2	6	2	2	45	1	3	3	2	2	1	0	0	0	0	0	0	0	0	0	0	0	0	0	0	0	0	4	4	4	4	2	4	2	7	5	3	4	4	4	4	4	4	4	4
1408	1	32	2	1	2	3	1	1	26	1	2	3	2	2	1	0	0	2	0	0	0	0	0	0	0	0	0	0	0	0	0	4	4	4	4	1	4	1	8	5	4	4	4	4	4	4	4	4	4
1409	2	71	4	1	1	3	1	1	7	1	2	4	2	1	1	0	0	1	0	0	0	0	0	0	0	0	0	0	0	0	0	3	3	3	3	3	3	3	2	2	2	3	3	3	3	3	3	3	3
1410	2	26	1	1	2	5	1	2	35	1	3	1	2	1	1	1	2	0	1	0	1	1	2	2	1	2	1	1	1	2	0	3	2	2	2	4	2	5	2	0	2	2	3	3	2	2	2	2	2
1411	2	35	2	1	2	4	1	1	14	1	4	4	2	1	1	0	0	0	0	0	0	0	0	0	0	0	0	0	0	0	0	3	3	3	4	2	4	2	5	6	2	3	3	2	3	2	3	4	4
1413	2	50	2	1	2	4	2	1	23	1	2	2	1	1	1	1	0	0	1	0	0	0	0	0	1	1	0	0	0	0	0	3	3	3	3	3	3	2	8	8	3	3	3	3	3	3	3	3	3
1414	1	56	2	1	1	3	1	1	3	1	2	2	2	1	1	0	0	0	0	0	0	0	0	0	0	0	0	0	0	0	0	4	4	3	4	1	3	2	8	8	5	2	4	3	4	4	4	4	4
1415	2	53	2	1	2	4	1	2	20	1	2	4	2	1	1	0	0	0	0	0	0	0	0	0	0	0	0	0	0	0	0	5	5	5	5	3	5	1	8	0	4	4	4	4	4	4	4	4	4
1416	2	35	2	3	2	6	1	1	34	1	2	1	2	1	1	0	0	1	1	0	0	0	0	0	1	0	0	0	0	0	0	3	3	3	4	4	4	3	5	8	2	3	3	2	4	4	5	4	3
1418	2	56	2	1	2	3	2	2	14	1	2	2	2	1	1	0	0	0	0	0	0	0	1	0	1	0	0	0	0	1	0	3	3	3	2	2	3	2	5	8	2	4	5	4	4	4	5	5	5
1419	2	73	4	1	1	4	1	2	24	1	3	2	2	1	1	1	0	1	2	0	0	0	0	0	1	0	1	1	1	1	0	2	3	1	1	3	2	4	5	5	2	1	2	2	2	3	4	3	3
1420	1	65	2	2	2	4	1	1	35	1	4	4	2	1	1	0	0	3	1	0	0	1	0	0	0	0	0	0	0	0	0	4	4	5	5	1	5	1	8	8	5	4	4	4	4	4	4	5	5
1421	1	32	2	1	1	3	1	2	9	1	2	4	2	1	1	1	0	1	0	0	0	0	0	0	0	0	0	1	0	0	0	2	2	2	2	2	2	2	8	8	2	2	2	2	2	2	2	2	2
1422	2	48	2	5	2	6	1	1	15	1	2	3	2	1	1	2	2	1	2	1	2	1	0	0	1	1	1	2	1	1	0	2	3	4	3	3	3	3	5	8	3	3	3	3	3	2	4	3	3
1423	2	61	2	2	2	6	2	1	14	1	2	3	2	1	1	1	0	1	1	0	0	1	1	0	1	1	1	1	1	1	0	4	4	4	4	2	3	2	8	8	3	4	4	4	4	4	4	4	2
1425	1	49	3	1	2	3	2	1	40	1	2	4	2	1	2	0	0	0	0	0	0	0	0	0	0	0	0	0	0	0	0	4	3	3	3	3	3	2	5	3	3	3	3	3	3	3	3	3	3
1427	1	50	2	6	2	6	1	1	9	1	2	5	2	1	1	0	0	0	0	0	0	0	0	0	0	0	0	0	0	0	0	5	5	5	5	1	5	1	5	10	3	5	5	5	5	5	5	5	5
1428	2	51	2	1	1	3	1	1	11	1	2	2	2	1	1	3	1	3	3	0	0	1	1	1	3	3	0	3	3	3	3	2	2	2	2	2	2	2	1	3	2	2	2	2	2	2	2	2	2
1430	2	64	2	2	2	4	2	1	60	1	2	2	2	1	1	1	0	2	1	1	1	1	1	0	1	0	0	1	1	1	1	3	2	3	2	2	2	2	10	10	3	2	3	1	3	3	3	5	3
1431	1	63	2	1	2	3	1	1	10	1	2	5	2	4	2	0	0	0	0	0	0	0	0	0	0	0	0	0	0	0	0	4	4	4	4	4	4	4	8	8	4	4	4	4	4	4	4	4	4
1433	2	67	2	1	2	3	2	1	30	1	4	4	2	1	1	1	0	3	2	2	1	1	1	0	1	0	0	1	0	1	0	3	2	4	3	3	4	1	8	8	2	3	3	4	3	3	4	4	4
1434	2	59	2	1	2	4	2	2	28	1	2	1	2	1	1	0	0	0	0	0	0	0	0	0	0	0	0	0	0	0	0	5	5	5	5	5	5	5	8	8	3	3	3	3	3	3	3	3	3
1435	1	72	2	1	2	3	1	1	24	1	4	4	2	6	2	1	1	1	1	1	1	1	1	1	0	0	1	0	1	1	0	3	3	3	3	3	4	3	5	5	2	3	3	3	3	4	4	3	4
1436	1	69	2	2	2	3	1	1	14	1	2	5	2	1	2	0	0	0	0	0	0	0	0	0	0	0	0	0	0	0	0	3	2	1	2	3	1	4	5	10	3	2	3	3	2	2	3	2	3
1437	2	65	2	1	2	3	2	1	68	1	2	2	2	1	1	1	0	1	1	0	0	1	0	0	1	1	1	1	1	0	0	3	3	3	3	2	3	1	8	9	3	3	3	3	3	3	3	3	3
1438	1	51	2	2	2	5	1	1	20	1	2	4	2	1	1	0	0	0	0	0	0	0	0	0	1	0	1	0	0	1	1	3	4	5	5	1	5	1	10	10	3	3	4	4	4	4	4	4	4
1439	2	63	2	2	2	4	2	2	14	1	2	2	1	1	1	0	0	3	1	0	0	0	0	0	0	0	0	0	0	0	0	4	4	4	4	1	4	1	10	10	4	4	4	4	4	4	4	4	4
1440	2	70	2	1	2	1	1	1	9	1	4	2	2	1	1	1	1	1	1	1	1	1	1	1	1	1	1	1	1	1	1	3	4	4	4	4	4	4	10	10	3	3	3	3	3	3	3	3	3
1441	1	36	2	3	2	6	2	2	10	1	3	4	2	2	1	1	1	1	2	0	0	0	0	0	0	0	0	0	1	2	0	2	2	2	2	2	2	2	8	8	3	3	3	3	3	3	3	3	3
1442	2	69	2	1	2	4	1	1	29	1	2	4	2	1	1	1	1	2	1	1	1	1	1	1	1	1	1	1	1	1	1	4	4	4	4	2	4	3	8	8	3	3	4	4	4	4	4	4	4
1443	2	38	2	2	2	6	1	2	11	1	2	3	2	1	1	0	0	1	1	1	1	0	0	0	0	1	0	0	0	0	0	3	2	2	3	4	2	2	6	8	3	2	3	2	3	2	4	4	3
1444	2	59	2	1	2	4	1	1	15	1	2	2	2	1	1	2	1	3	3	3	2	2	1	1	2	1	2	2	1	1	1	3	3	3	3	3	3	4	2	2	3	3	4	3	3	3	3	3	3
1445	1	66	2	1	1	3	1	1	16	1	2	3	2	6	1	0	0	0	0	0	0	0	0	0	0	0	0	0	0	0	0	2	2	2	1	1	1	1	8	5	2	2	2	2	2	1	1	1	1
1446	2	71	2	1	2	4	2	1	30	1	2	4	2	1	1	1	1	1	1	1	1	1	1	1	1	1	1	1	1	1	1	3	3	3	3	3	3	2	8	8	3	3	3	3	3	3	3	3	3
1447	1	65	2	1	#NULL!	3	1	1	#NULL!	1	2	3	2	1	1	0	0	0	0	0	0	0	0	0	1	0	0	0	0	0	0	4	4	4	4	1	1	1	7	7	3	3	4	3	1	4	1	1	4
1448	2	64	2	2	2	4	1	1	14	1	2	4	2	1	1	0	0	1	0	1	0	1	0	1	1	0	1	0	1	0	0	1	1	1	2	2	1	2	10	10	5	5	3	5	5	5	5	5	5
1449	1	26	1	1	2	6	2	2	20	1	2	4	2	2	1	0	0	1	0	0	0	0	0	0	0	0	0	0	0	0	0	4	4	4	4	2	4	2	8	9	4	4	4	4	4	4	4	4	4
1450	1	58	2	1	2	4	2	1	23	1	2	4	2	3	1	1	0	0	1	0	0	0	0	0	1	0	1	0	1	0	0	2	2	1	2	2	1	2	10	10	2	1	5	5	5	4	5	4	4
1451	2	30	2	1	2	6	2	2	15	1	2	4	2	1	1	2	1	0	2	1	1	1	0	0	2	2	1	1	1	1	1	3	3	3	3	2	3	2	8	10	2	3	4	2	2	3	3	3	3
1452	1	58	2	2	1	5	2	2	40	1	2	3	2	4	2	0	0	0	0	0	0	0	0	0	0	0	0	0	0	0	0	5	5	5	5	1	5	1	0	10	3	5	5	4	5	5	4	4	5
1453	1	61	2	1	2	5	2	2	30	1	4	2	2	2	1	0	0	0	0	0	0	0	0	0	0	0	0	0	0	0	0	4	4	4	4	2	4	2	8	9	4	4	4	4	4	4	4	4	4
1454	1	49	2	1	2	3	2	2	44	1	2	2	2	4	1	0	0	0	0	0	1	0	0	0	0	0	0	0	0	0	0	3	3	3	3	1	3	1	8	8	3	3	3	3	3	3	3	3	3
1455	1	47	2	1	2	3	2	2	21	1	2	3	2	3	1	1	0	0	1	1	1	1	1	0	1	1	1	1	1	1	0	3	1	3	3	1	3	3	8	10	3	4	5	5	5	4	5	5	4
1456	1	60	2	1	2	4	2	1	14	1	2	4	2	6	1	0	0	2	0	0	0	0	0	0	0	0	0	0	0	0	0	3	3	3	3	3	3	1	2	6	5	5	5	4	4	4	4	4	4
1457	2	51	2	1	2	2	1	1	14	1	2	4	2	1	1	1	1	2	1	2	1	2	1	2	1	1	2	1	1	2	1	3	3	4	4	1	3	3	10	10	5	5	5	5	5	5	5	5	5
1458	1	47	2	2	2	4	2	2	15	1	2	1	2	1	1	1	1	1	1	1	1	1	1	0	1	1	1	1	1	1	1	3	3	3	3	3	3	3	8	8	2	3	3	3	3	3	3	4	3
1459	2	67	2	1	2	4	2	1	15	1	2	4	2	1	1	0	0	0	0	0	0	0	0	0	0	0	0	0	0	0	0	4	4	4	4	4	4	4	8	8	3	3	3	3	3	3	3	3	3
1460	1	71	2	1	2	3	2	1	45	1	2	4	2	1	2	0	0	0	1	0	0	0	0	0	0	0	0	0	0	0	0	4	4	4	4	1	4	1	8	8	4	4	4	4	4	4	4	4	4
1461	1	60	2	2	2	4	1	1	34	1	3	2	2	1	1	0	0	0	1	1	0	0	0	0	0	0	0	0	0	0	0	5	4	4	4	1	4	1	8	7	4	5	4	4	4	4	5	4	4
1462	1	67	2	1	2	4	2	1	90	1	2	2	2	1	2	1	1	1	1	1	1	1	1	1	1	1	1	1	1	1	1	3	3	3	3	3	3	3	5	5	3	3	3	3	3	3	3	3	3
1463	2	57	2	1	2	1	1	2	12	1	2	3	2	1	1	0	0	1	1	0	0	0	0	0	1	0	0	0	0	1	0	3	5	5	3	2	5	1	10	10	5	5	3	5	5	5	5	5	5
1464	1	44	2	4	2	6	2	1	21	1	1	3	2	4	1	2	1	2	2	2	0	0	0	0	0	0	0	0	0	0	0	3	4	4	4	2	4	1	5	10	3	5	5	4	4	4	5	5	5
1465	2	64	4	1	1	4	2	1	22	1	2	3	2	1	1	0	0	1	1	0	0	0	0	0	0	0	1	1	1	0	0	3	3	3	3	2	1	2	0	0	2	2	2	3	3	3	4	2	3
1466	1	46	2	2	2	4	1	1	7	1	2	4	2	3	1	0	0	0	0	0	0	0	0	0	0	0	0	0	0	0	0	4	4	3	4	1	4	1	8	8	4	4	4	4	4	4	4	4	4
1467	2	58	2	1	2	3	2	2	60	1	4	4	2	1	1	1	1	1	2	2	1	1	1	0	1	1	1	1	1	1	1	4	4	4	4	3	4	2	10	10	4	4	4	5	5	5	5	5	5
1469	1	47	2	3	2	5	1	1	9	1	2	1	2	4	1	1	0	2	1	1	1	1	1	1	1	1	1	1	1	1	0	3	3	3	3	2	3	2	6	6	4	4	4	3	3	3	4	3	4
1470	2	57	2	1	2	4	1	1	15	1	2	4	2	1	1	0	0	1	1	0	0	0	0	0	0	0	0	0	0	1	0	4	3	4	4	2	4	2	10	10	3	3	3	3	3	3	4	4	4
1471	1	47	2	1	2	3	1	1	2	1	1	4	2	4	2	0	0	0	0	0	0	0	0	0	0	0	0	0	0	0	0	4	4	4	4	1	4	1	7	7	3	2	2	2	2	1	1	2	4
1472	2	58	2	1	2	4	1	2	27	1	4	2	2	1	2	1	1	2	2	1	1	1	1	0	1	0	1	1	0	1	0	2	3	2	3	2	3	3	5	4	3	2	2	2	2	1	2	3	3
1473	2	52	2	1	2	3	1	1	7	1	2	4	2	1	1	1	0	1	0	0	0	0	0	0	0	0	0	0	0	0	0	5	5	5	5	1	5	2	8	8	2	1	4	5	4	5	4	5	5
1474	1	55	2	2	2	2	1	1	33	1	2	1	2	6	1	0	0	0	0	0	0	0	0	0	0	0	0	0	0	0	0	4	4	4	4	2	4	2	10	10	2	3	4	4	4	4	4	4	4
1475	2	54	2	1	2	3	1	1	14	1	2	4	2	1	1	0	0	0	0	0	0	0	0	0	1	0	0	0	0	0	0	4	4	4	4	4	4	2	6	8	5	5	5	5	5	5	5	5	5
1476	2	40	2	4	2	6	2	1	28	1	2	4	2	1	1	1	0	0	0	0	0	0	0	0	0	0	0	1	0	1	0	3	3	3	3	2	3	3	10	10	3	3	4	3	3	4	4	5	4
1478	2	57	2	2	2	3	1	1	18	1	2	4	2	1	1	1	0	0	1	0	1	1	0	0	1	1	1	0	1	0	0	4	4	4	4	2	4	2	9	8	4	4	4	4	4	4	4	4	4
1479	1	62	2	1	2	4	1	1	15	1	2	4	2	5	1	3	3	3	3	2	3	3	2	1	3	2	2	2	2	2	3	1	2	2	1	4	2	4	1	2	3	4	5	5	5	5	5	3	5
1480	1	58	2	1	2	3	1	1	20	1	3	2	2	6	1	2	2	2	2	2	1	1	2	2	0	1	0	0	1	1	1	1	2	2	3	3	3	3	3	3	3	3	3	3	3	3	3	3	3
1481	2	59	2	1	2	3	1	1	9	1	1	4	2	1	1	0	0	0	0	0	0	0	0	0	0	0	0	0	0	0	0	5	5	3	4	1	1	1	8	9	2	2	1	1	1	1	1	1	1
1482	1	69	2	1	2	3	2	1	51	1	4	3	2	1	1	0	0	0	0	0	0	0	0	0	0	0	0	0	0	0	0	2	2	2	2	2	2	2	3	3	2	2	2	2	2	2	2	2	2
1483	2	74	2	1	2	4	2	1	38	1	3	1	2	1	1	0	1	1	1	0	0	1	0	0	1	0	0	1	1	1	0	4	4	4	4	1	4	1	8	8	4	3	4	4	4	4	4	4	4
1484	1	78	2	1	1	5	2	1	18	1	2	2	2	1	1	1	0	0	0	0	0	0	0	0	0	0	0	0	0	0	0	4	4	4	4	2	4	2	7	7	3	4	4	4	4	4	4	4	4
1485	1	42	2	6	2	6	2	2	15	1	2	4	2	1	1	1	1	0	1	0	1	1	1	1	1	1	1	1	1	1	1	3	3	3	3	3	3	3	5	8	3	3	4	4	4	4	4	3	3
1486	2	58	2	1	2	4	2	2	45	1	3	3	2	6	1	0	0	0	0	0	0	0	0	0	0	0	0	0	0	0	0	4	4	4	4	1	4	1	8	5	3	4	4	4	4	5	5	5	5
1488	2	57	2	3	2	5	2	2	21	1	2	2	2	1	1	1	0	3	1	0	0	0	0	0	0	1	0	0	0	1	1	4	4	4	4	2	2	2	8	8	4	4	4	4	4	4	4	4	4
1489	2	72	2	1	2	3	2	1	60	1	2	4	2	1	1	1	1	3	2	2	1	1	1	1	0	0	0	0	0	0	0	2	3	3	2	3	2	2	5	0	3	3	3	3	3	3	3	3	3
1490	1	42	2	2	2	4	2	2	15	1	2	4	2	2	1	0	0	0	0	0	0	0	0	0	0	0	0	0	0	0	0	5	5	5	5	1	5	1	5	6	5	5	5	5	5	5	5	5	5
1491	1	39	2	2	2	5	1	1	3	1	2	3	2	1	1	1	0	0	1	1	2	1	1	1	1	1	1	0	0	1	0	3	2	3	4	2	3	3	8	6	4	3	4	4	4	3	3	4	4
1492	1	67	2	2	2	4	2	1	26	1	3	4	2	1	1	0	0	0	0	0	0	1	0	0	0	0	0	0	0	0	0	5	5	5	5	5	5	2	10	10	3	5	5	5	5	5	5	5	5
1493	1	55	2	1	2	3	1	1	7	1	2	4	2	1	1	0	0	0	0	0	0	0	0	0	0	0	0	0	0	0	0	3	4	1	4	4	1	3	4	2	5	4	5	5	5	1	5	2	1
1496	1	75	2	1	2	4	2	1	45	1	2	4	2	1	2	1	1	1	1	0	1	1	1	0	1	1	1	1	1	1	1	3	3	3	3	3	3	1	5	8	3	3	3	3	3	3	3	3	3
1497	1	71	2	2	2	3	2	1	28	1	2	4	2	1	2	1	1	1	1	1	1	1	1	1	1	1	1	1	1	1	1	2	2	2	3	3	2	2	6	6	5	5	5	5	3	3	3	3	3
1498	1	35	2	4	2	5	2	1	30	1	2	4	2	2	1	0	0	0	0	0	0	0	0	0	0	0	0	0	0	0	0	4	4	4	4	2	4	2	10	10	3	4	3	3	3	3	4	4	4
1499	2	52	2	1	2	3	1	1	14	1	2	5	2	1	1	0	0	1	0	1	0	0	0	0	0	0	0	0	0	3	0	4	4	4	4	2	4	2	10	10	2	3	4	4	4	4	4	4	4
1500	2	71	2	1	2	4	1	1	15	1	2	4	2	1	1	0	0	1	1	0	0	0	0	0	0	0	0	0	0	2	0	5	5	5	5	1	5	1	5	9	5	5	5	5	5	4	5	5	5
1501	1	61	2	1	2	5	2	2	6	1	4	3	2	2	1	0	0	1	0	0	0	0	0	0	0	0	0	0	0	0	0	5	5	5	5	1	5	1	10	10	5	5	5	5	5	5	5	5	5
1502	2	65	4	1	2	3	2	2	24	1	2	1	2	1	1	1	1	3	3	0	0	1	0	0	1	0	0	0	0	0	0	3	4	4	4	4	1	4	5	5	2	3	3	3	3	3	3	3	3
1503	2	45	2	2	2	6	2	2	20	1	1	2	2	1	1	0	1	2	3	1	0	1	0	0	0	1	1	1	0	1	0	3	3	2	4	3	3	4	8	8	4	5	5	5	5	5	5	5	5
1504	1	78	2	2	2	4	2	1	12	1	2	4	2	1	1	1	1	1	1	0	0	0	0	0	1	0	0	0	1	1	0	4	4	4	4	1	4	1	8	8	3	3	4	4	4	4	4	4	4
1505	1	71	2	2	2	2	2	1	14	1	2	5	2	6	1	0	1	0	1	1	0	0	1	0	0	0	1	0	1	0	1	4	4	4	4	5	4	4	8	10	4	3	4	5	4	5	4	4	3
1506	1	71	2	2	2	4	1	2	19	1	2	3	2	5	1	0	0	0	0	0	0	0	0	0	0	0	0	0	0	0	0	2	3	3	3	2	3	2	8	8	3	3	3	3	3	3	3	3	3
1507	1	59	2	2	2	6	2	2	23	1	2	4	2	5	2	0	0	0	0	0	0	1	0	0	0	0	0	0	0	0	1	5	5	5	5	4	4	1	8	8	1	1	1	1	1	1	1	1	1
1509	1	52	2	2	2	3	2	1	20	1	2	1	2	2	2	1	0	1	2	1	0	1	1	0	0	0	0	0	0	1	0	4	3	3	2	3	3	3	8	8	3	3	4	3	3	3	3	4	3
1511	2	56	2	1	2	6	2	1	12	1	2	3	2	1	1	0	0	1	0	0	0	0	0	0	0	0	0	0	0	0	0	5	5	5	5	1	5	1	10	10	5	5	5	5	5	5	5	5	5
1512	2	67	4	1	1	5	1	1	15	1	3	1	2	2	1	0	0	0	0	0	0	0	0	0	0	0	0	0	1	0	0	1	1	1	1	1	1	1	8	10	1	1	1	1	1	1	1	1	1
1513	1	59	2	2	2	5	2	2	30	1	2	5	2	2	1	0	0	1	0	0	0	0	0	0	0	0	0	0	0	0	0	5	4	5	5	1	4	1	0	10	5	5	5	5	5	4	5	4	5
1514	2	51	2	1	2	3	1	1	20	1	2	4	2	1	1	0	0	0	0	0	0	0	0	0	0	0	0	0	0	0	0	4	4	4	4	1	4	2	8	8	4	4	5	5	5	4	5	5	5
1515	2	80	4	1	2	3	2	1	16	1	2	2	2	1	1	1	1	1	1	1	1	1	1	0	1	1	1	1	1	1	1	3	3	3	3	3	3	3	8	8	3	3	3	3	3	3	3	3	3
1516	1	79	2	2	2	3	1	1	24	1	3	4	2	1	1	0	0	1	0	0	0	0	0	0	0	0	0	0	0	0	0	5	5	5	5	1	4	1	9	8	2	3	4	4	5	4	4	4	4
1517	2	53	2	2	2	4	1	2	20	1	2	3	2	1	1	2	1	1	2	1	1	1	1	0	2	1	1	1	1	1	1	4	4	4	4	2	4	3	8	10	2	4	4	4	3	4	4	5	4
1518	1	79	2	3	2	4	1	1	14	1	2	5	2	3	2	0	0	0	0	0	0	0	0	0	0	0	0	0	0	0	0	4	4	4	4	1	2	1	5	5	2	2	2	2	2	2	2	2	2
1519	1	55	2	1	2	4	1	1	10	1	2	4	2	2	1	1	1	1	1	1	1	1	1	1	1	1	1	1	1	1	1	3	3	3	3	3	3	4	7	8	3	4	4	4	4	4	4	4	4
1520	1	70	2	1	2	2	1	1	15	1	2	4	2	2	2	0	0	0	0	0	0	0	0	0	0	0	0	0	0	0	0	2	2	2	2	2	2	2	10	10	2	2	2	2	2	2	2	2	2
1521	2	36	2	6	2	6	2	2	30	1	2	5	2	2	1	0	0	0	0	0	0	0	0	0	0	0	0	0	0	0	0	5	5	5	5	5	5	2	8	10	3	3	4	3	3	4	3	4	3
1522	2	68	4	2	2	3	1	1	18	1	3	3	2	1	1	0	0	0	0	0	0	0	0	0	0	0	0	0	0	0	0	3	2	2	2	2	2	2	9	9	5	5	5	5	5	5	5	5	5
1523	1	64	2	2	2	6	2	2	15	1	2	4	2	2	2	0	0	0	0	0	0	0	0	0	0	0	0	0	0	0	0	5	5	5	5	5	5	5	10	10	4	4	4	4	4	4	4	4	4
1524	2	65	2	1	2	4	2	1	12	1	2	4	2	1	1	1	0	1	0	0	0	0	0	0	0	0	0	1	0	1	0	5	5	4	5	3	5	1	7	5	3	4	3	4	5	5	4	3	5
1525	2	69	2	1	2	3	2	2	14	1	2	4	2	1	1	0	0	3	0	1	0	0	0	0	0	0	0	0	0	0	0	4	4	4	4	4	4	4	5	10	3	3	3	3	3	3	3	3	3
1526	2	75	2	1	2	4	2	1	15	1	2	4	2	1	1	0	1	0	1	0	0	0	0	0	1	0	0	0	0	1	0	4	4	4	4	1	4	1	8	8	4	4	4	4	4	4	4	4	4
1527	1	65	2	2	2	4	2	1	30	1	2	2	2	1	1	3	0	3	2	0	0	0	0	0	0	0	0	0	0	0	0	5	4	5	5	1	4	1	3	3	1	2	5	4	5	5	5	4	4
1528	2	48	2	1	2	5	1	1	14	1	2	4	2	1	1	0	0	1	0	0	0	0	0	0	0	0	0	0	0	0	0	3	3	3	3	2	3	3	9	5	3	3	4	4	5	4	5	3	4
1529	1	46	2	1	3	5	2	1	7	1	2	4	2	1	1	0	0	0	0	0	0	0	0	0	0	0	0	0	0	0	0	4	4	4	4	2	4	2	2	10	3	4	4	4	3	4	4	4	4
1532	2	72	2	1	2	3	2	2	20	1	2	2	2	1	1	0	0	1	1	1	1	0	1	0	1	1	1	1	0	0	1	4	4	4	3	3	4	2	10	10	4	4	4	4	4	4	4	4	4
1533	2	33	2	3	2	5	2	1	7	1	2	3	2	2	1	0	0	0	1	0	0	0	0	0	0	0	0	1	0	0	0	3	3	3	4	2	4	2	10	10	3	4	3	3	3	3	4	4	3
1534	2	49	2	3	2	5	2	1	28	1	2	2	2	2	1	0	0	0	0	0	0	0	0	0	0	0	0	0	0	0	0	4	4	4	4	2	5	2	8	9	3	4	3	3	3	5	4	5	4
1535	1	43	2	2	2	6	1	2	15	1	2	4	2	1	1	0	0	0	0	0	0	0	0	0	0	0	0	0	0	0	0	4	4	4	4	1	4	1	8	8	4	4	4	4	4	4	4	4	4
1536	2	33	2	1	2	3	2	1	7	1	2	4	2	2	1	1	1	1	1	1	1	1	1	0	1	1	1	1	1	1	0	3	3	3	4	2	3	2	10	8	3	5	5	5	5	5	5	5	5
1538	2	60	2	3	2	4	2	2	20	1	2	5	2	1	1	1	0	1	1	0	0	1	1	0	0	1	1	1	1	1	0	4	4	4	4	2	4	1	8	7	2	4	4	4	3	4	4	3	4
1539	2	65	2	1	2	4	1	2	9	1	2	4	2	1	1	0	0	0	1	1	1	0	1	0	1	1	1	1	1	1	0	3	3	3	3	3	3	3	8	8	3	3	3	3	3	3	3	4	4
1540	1	60	2	1	2	4	2	1	20	1	2	3	2	3	2	1	1	2	1	1	1	1	1	0	1	1	1	1	1	1	1	2	2	2	2	3	2	3	8	5	2	2	2	2	2	2	2	2	2
1541	2	34	2	1	2	4	2	1	19	1	1	3	2	1	1	1	0	0	0	0	0	0	0	0	0	0	0	0	0	0	0	5	4	5	5	1	5	1	5	3	3	4	5	5	5	5	5	3	5
[truncated: 19 more columns]
